# Supplementary material for: N-(4-Chloro-2-nitro­phen­yl)-5-methyl­isoxazole-4-carboxamide
Source: Acta Crystallogr Sect E Struct Rep Online. 2011 Nov 16;67(Pt 12):o3332. doi: 10.1107/S1600536811047994 (PMC3238979; doi:10.1107/S1600536811047994)
Supplement: Supplementary file 2 [file e-67-o3332-Isup2.hkl]

# 
# h,k,l, Fc-squared, Fo-squared, sigma(Fo-squared) and status flag 
# 
data_I
_shelx_title ' X in P2(1)/c' 
_shelx_refln_list_code          4 
_shelx_F_calc_maximum      274.48 
_exptl_crystal_F_000       576.00 
_reflns_d_resolution_high  0.8346 
 
loop_ 
 _symmetry_equiv_pos_as_xyz 
 'x, y, z' 
 '-x, y+1/2, -z+1/2' 
 '-x, -y, -z' 
 'x, -y-1/2, z-1/2' 
 
_cell_length_a     5.3870 
_cell_length_b    23.5370 
_cell_length_c     9.4600 
_cell_angle_alpha  90.000 
_cell_angle_beta   99.860 
_cell_angle_gamma  90.000 
 
_shelx_F_squared_multiplier     1.000 
 
loop_ 
 _refln_index_h 
 _refln_index_k 
 _refln_index_l 
 _refln_F_squared_calc 
 _refln_F_squared_meas 
 _refln_F_squared_sigma 
 _refln_observed_status 
   1   0   0     3005.17     2827.36     55.39 o 
   2   0   0      376.72      400.39      7.24 o 
   3   0   0      784.31      793.53     12.07 o 
   4   0   0      286.08      310.28     10.84 o 
   5   0   0       19.11       16.84      6.82 o 
   6   0   0      140.02      156.04     11.23 o 
   1   1   0     1164.78     1203.75     14.45 o 
   2   1   0      601.13      598.49     11.88 o 
   3   1   0        0.03        1.73      1.83 o 
   4   1   0        0.59        3.61      2.27 o 
   5   1   0       93.91       99.95     12.84 o 
   6   1   0        2.79       -3.46      5.21 o 
   0   2   0      837.02      806.69     13.65 o 
   1   2   0     1673.13     1698.92     20.04 o 
   2   2   0      122.74      140.66      3.41 o 
   3   2   0      884.71      890.74     30.39 o 
   4   2   0        0.08       -1.63      5.61 o 
   5   2   0        0.27       -3.63      4.21 o 
   6   2   0       41.19       45.32      5.67 o 
   1   3   0     9976.62     8951.29    200.12 o 
   2   3   0     3366.33     3218.07     54.85 o 
   3   3   0      184.22      195.40      5.42 o 
   4   3   0       45.30       50.24      3.65 o 
   5   3   0      108.75      106.61      9.83 o 
   6   3   0       14.07       14.84      4.54 o 
   0   4   0      958.16      985.89      6.50 o 
   1   4   0      119.00      110.07      2.81 o 
   2   4   0       95.90       81.05      2.84 o 
   3   4   0     1212.15     1293.94     63.89 o 
   4   4   0       91.65       92.30      4.54 o 
   5   4   0        0.18        6.10      2.79 o 
   6   4   0       25.96       21.02      4.67 o 
   1   5   0      194.10      198.64      3.12 o 
   2   5   0      486.21      536.79      7.84 o 
   3   5   0      359.98      369.31     12.65 o 
   4   5   0        4.48        3.27      4.39 o 
   5   5   0       18.20       16.66      3.94 o 
   6   5   0       17.22       12.18      4.81 o 
   0   6   0        1.56       15.31      3.61 o 
   1   6   0     3721.11     3637.56    115.29 o 
   2   6   0      925.26      890.85     22.17 o 
   3   6   0        1.23        0.64      2.40 o 
   4   6   0      581.53      535.79     15.47 o 
   5   6   0       21.70       19.56      6.02 o 
   6   6   0        0.31        7.30      3.94 o 
   1   7   0      125.79      126.21      4.82 o 
   2   7   0      448.09      420.78      9.85 o 
   3   7   0      648.22      638.46      9.45 o 
   4   7   0      189.12      185.79     14.04 o 
   5   7   0        9.90        4.21      3.97 o 
   6   7   0        4.35       -3.68      4.10 o 
   0   8   0        7.03       13.38      5.01 o 
   1   8   0       41.94       30.05     15.24 o 
   2   8   0      221.29      210.55     15.86 o 
   3   8   0       22.29       22.12      2.84 o 
   4   8   0        0.07        4.21      3.41 o 
   5   8   0       26.00       28.60      6.02 o 
   6   8   0        4.44        7.94      4.10 o 
   1   9   0     1593.11     1590.67     10.44 o 
   2   9   0       20.99       13.41      2.27 o 
   3   9   0      208.80      184.28      5.53 o 
   4   9   0       31.57       25.28      4.25 o 
   5   9   0       32.18       38.82      4.05 o 
   6   9   0       12.63       11.23      4.25 o 
   0  10   0      494.02      495.17      6.11 o 
   1  10   0      831.44      822.28     22.35 o 
   2  10   0      297.61      311.43      5.96 o 
   3  10   0       47.30       53.29      3.54 o 
   4  10   0        0.87       -1.00      2.84 o 
   5  10   0       60.42       66.65      5.08 o 
   1  11   0       69.20       28.58    120.94 o 
   2  11   0        8.49        9.38      2.27 o 
   3  11   0      158.36      179.27      5.39 o 
   4  11   0      105.69      103.15      8.22 o 
   5  11   0        1.58        2.78      3.82 o 
   0  12   0     2178.43     2252.88     13.76 o 
   1  12   0      406.59      432.16     37.36 o 
   2  12   0       44.41       44.18      2.84 o 
   3  12   0       12.94       10.30      2.68 o 
   4  12   0       89.65       85.75      5.37 o 
   5  12   0       88.09       85.74     23.66 o 
   1  13   0      349.38      364.09     11.45 o 
   2  13   0       78.38       78.45      3.69 o 
   3  13   0       54.39       50.57      3.97 o 
   4  13   0        6.06        5.81      3.40 o 
   5  13   0       38.39       34.19      5.08 o 
   1  14   0       25.19      -55.00     94.05 o 
   2  14   0       12.83       -1.57      3.25 o 
   3  14   0      276.37      287.40      7.09 o 
   4  14   0       24.55       34.96      5.01 o 
   5  14   0      116.30      108.36      7.82 o 
   1  15   0      111.10      100.53     14.44 o 
   2  15   0      376.53      372.17     24.09 o 
   3  15   0      131.38      133.94      5.53 o 
   4  15   0      272.50      292.81     22.87 o 
   5  15   0        0.09        6.47      4.23 o 
   0  16   0      932.48      993.86     17.71 o 
   1  16   0      450.82      403.53     57.84 o 
   2  16   0       17.62      -49.63     33.08 o 
   3  16   0       45.18       48.88     11.83 o 
   4  16   0        0.16       -1.37      3.94 o 
   5  16   0       33.15       38.67     11.63 o 
   1  17   0      148.21      100.89    100.30 o 
   2  17   0     1301.46     1344.97     79.52 o 
   3  17   0      192.22      191.49      6.53 o 
   4  17   0       11.33        5.99      3.94 o 
   5  17   0       85.92       82.88      6.79 o 
   0  18   0      374.72      373.72      9.65 o 
   1  18   0      200.35      166.64     57.78 o 
   2  18   0      269.57      242.36     26.49 o 
   3  18   0      155.16      171.41     10.03 o 
   4  18   0        1.44        2.75      4.81 o 
   1  19   0      145.41      129.90     52.96 o 
   2  19   0       24.62      -16.51     28.47 o 
   3  19   0       34.05       28.32      5.82 o 
   4  19   0       19.32       20.24      4.67 o 
   0  20   0      265.94      280.25     16.05 o 
   1  20   0      701.74      673.41     11.89 o 
   2  20   0       63.64       49.35      5.10 o 
   3  20   0       64.74       56.86      5.24 o 
   4  20   0       12.53       13.65      5.01 o 
   1  21   0      145.02      168.91     10.23 o 
   2  21   0       46.14        9.66     14.24 o 
   3  21   0        8.34        0.00      3.97 o 
   4  21   0        0.75       -2.83      4.23 o 
   0  22   0      101.03       93.27      7.23 o 
   1  22   0        1.21      -20.53     20.25 o 
   3  22   0       15.71        6.72      4.67 o 
   1  23   0        6.78      -16.84     11.23 o 
   2  23   0      120.73      107.03     10.83 o 
   3  23   0       36.96       40.59      5.39 o 
   0  24   0        0.69        2.01      5.37 o 
   1  24   0      151.78      144.02     12.64 o 
   2  24   0       45.64       32.73     21.46 o 
   3  24   0       82.51       88.87      6.38 o 
   1  25   0        0.28      -28.57     19.05 o 
   2  25   0        3.21      -11.18      8.82 o 
   0  26   0       63.29       75.65      6.38 o 
   1  26   0       12.61        6.04      4.67 o 
   2  26   0        5.95        5.77      4.10 o 
   1  27   0        6.28        4.32      3.82 o 
   0  28   0        6.56       12.01      6.62 o 
  -6   1   1      327.74      356.23     29.90 o 
  -5   1   1      131.90      140.69      5.81 o 
  -4   1   1        2.36        1.60      2.27 o 
  -3   1   1      170.83      175.79      5.82 o 
  -2   1   1      633.72      599.72     23.76 o 
  -1   1   1      236.27      218.34      6.23 o 
   1   1   1     1244.48     1331.56     25.59 o 
   2   1   1      159.34      165.87      7.02 o 
   3   1   1      154.79      161.54      4.54 o 
   4   1   1       46.65       48.63      3.81 o 
   5   1   1       15.71       21.02      4.41 o 
   6   1   1       53.96       54.69      5.94 o 
  -6   2   1       16.98       30.05      4.67 o 
  -5   2   1       17.50       15.25      3.69 o 
  -4   2   1      161.67      163.20      6.02 o 
  -3   2   1       28.45       31.37      3.01 o 
  -2   2   1      167.13      170.13      9.43 o 
  -1   2   1      867.18      912.93     26.73 o 
   0   2   1     1759.77     1693.25     18.14 o 
   1   2   1      220.03      234.50      3.13 o 
   2   2   1      665.31      663.75     21.34 o 
   3   2   1       55.89       52.79      5.41 o 
   4   2   1        5.86        9.54      2.51 o 
   5   2   1       24.73       23.81      3.82 o 
   6   2   1        8.91       13.99      4.10 o 
  -6   3   1        0.24       -3.75      4.33 o 
  -5   3   1       38.65       37.79      5.61 o 
  -4   3   1        1.10       -1.60      2.27 o 
  -3   3   1       27.49       33.07      4.61 o 
  -2   3   1      553.85      566.39     21.53 o 
  -1   3   1     6072.47     6080.23    349.38 o 
   0   3   1      385.62      450.11      3.32 o 
   1   3   1     8482.35     8372.19    204.77 o 
   2   3   1      377.32      385.07      5.22 o 
   3   3   1      144.02      129.20      5.02 o 
   4   3   1       25.09       22.18      4.41 o 
   5   3   1       10.79        6.10      3.37 o 
   6   3   1       22.27       30.73      4.67 o 
  -6   4   1       94.63       84.49      6.52 o 
  -5   4   1      121.36      127.36     21.26 o 
  -4   4   1       65.41       62.67      6.02 o 
  -3   4   1        3.19        7.02      1.98 o 
  -2   4   1      342.19      431.87     30.34 o 
  -1   4   1        1.92        1.80      2.61 o 
   0   4   1     5934.69     6087.17     41.90 o 
   1   4   1       17.47       32.71      3.21 o 
   2   4   1       26.18       28.68      2.11 o 
   3   4   1       36.94       43.55      5.21 o 
   4   4   1      233.33      244.52      6.81 o 
   5   4   1        0.79        1.40      3.40 o 
   6   4   1       13.28        9.39      4.67 o 
  -6   5   1        0.03       -5.20      6.62 o 
  -5   5   1        0.47        3.01      2.84 o 
  -4   5   1       12.34       11.31      2.55 o 
  -3   5   1     1109.45     1207.60     71.51 o 
  -2   5   1       31.31       29.28      1.99 o 
  -1   5   1       31.43       28.89      1.42 o 
   0   5   1     1719.21     1956.61     20.62 o 
   1   5   1     2763.38     3001.17     15.77 o 
   2   5   1     1239.69     1337.28     10.29 o 
   3   5   1       45.80       55.24      3.12 o 
   4   5   1      596.87      626.06     30.74 o 
   5   5   1       12.69       12.88      3.82 o 
   6   5   1       13.99       18.57      4.54 o 
  -6   6   1        3.25        1.40      4.25 o 
  -5   6   1       72.97       78.57     17.65 o 
  -4   6   1       46.88       45.64      6.02 o 
  -3   6   1     3275.02     3426.35    187.54 o 
  -2   6   1      790.71      888.15     28.80 o 
  -1   6   1     2564.03     2673.18     66.43 o 
   0   6   1        3.88        1.00      0.60 o 
   1   6   1     2216.45     2407.24     13.65 o 
   2   6   1      140.36      143.74      3.97 o 
   3   6   1      339.44      363.05      6.81 o 
   4   6   1       38.02       36.65      4.10 o 
   5   6   1        7.01        5.37      4.61 o 
   6   6   1        0.56        3.83      6.02 o 
  -6   7   1       13.84        4.00     12.03 o 
  -5   7   1       15.66       24.02      4.01 o 
  -4   7   1       74.82       83.46      4.39 o 
  -3   7   1      508.02      498.19     34.56 o 
  -2   7   1     1674.84     1911.62     91.62 o 
  -1   7   1        7.50        5.81      1.42 o 
   0   7   1     2086.11     2171.10     11.29 o 
   1   7   1      883.70      964.55     13.71 o 
   2   7   1      707.55      710.25      7.68 o 
   3   7   1      779.02      887.08     17.70 o 
   4   7   1      286.98      274.23      7.23 o 
   5   7   1        1.50        1.12      3.54 o 
   6   7   1       28.82       40.47      5.10 o 
  -6   8   1        0.12        0.03      3.82 o 
  -5   8   1       30.11       31.69      3.82 o 
  -4   8   1      102.50      117.66      8.42 o 
  -3   8   1      210.52      226.28     10.03 o 
  -2   8   1     1651.38     1775.72     89.95 o 
  -1   8   1     1075.97     1189.20     16.75 o 
   0   8   1      699.53      831.02      6.40 o 
   1   8   1       87.61       64.01      2.55 o 
   2   8   1      450.17      419.14      6.54 o 
   3   8   1      117.12      129.86     10.63 o 
   4   8   1       49.56       50.49      8.62 o 
   5   8   1       39.43       41.90      4.67 o 
  -6   9   1        1.72       -3.51      3.94 o 
  -5   9   1       67.81       54.64      5.41 o 
  -4   9   1      118.56      109.77      9.23 o 
  -3   9   1      303.01      291.56     14.85 o 
  -2   9   1      101.61      120.81      3.69 o 
  -1   9   1     3990.83     4292.26     79.36 o 
   0   9   1      239.21      227.02      8.29 o 
   1   9   1        0.06       -1.02      1.54 o 
   2   9   1       62.12       65.00      3.40 o 
   3   9   1      121.58      118.32      4.67 o 
   4   9   1        4.39        5.19      3.81 o 
   5   9   1        2.23       -5.01      3.97 o 
  -6  10   1        0.40        1.00      7.82 o 
  -5  10   1       43.83       51.74      8.42 o 
  -4  10   1       40.14       32.35      4.21 o 
  -3  10   1      100.38      107.72      4.39 o 
  -2  10   1      523.32      465.64     28.94 o 
  -1  10   1     3309.22     3657.35     72.21 o 
   0  10   1     1137.06     1206.86     12.47 o 
   1  10   1     2112.05     2217.88     12.90 o 
   2  10   1     2021.34     2194.61     49.14 o 
   3  10   1       43.87       44.89      3.54 o 
   4  10   1      201.88      219.05      6.79 o 
   5  10   1       67.00       72.84      7.82 o 
  -5  11   1       16.64       14.66      6.42 o 
  -4  11   1      174.28      155.16     11.23 o 
  -3  11   1      146.79      136.83      8.02 o 
  -2  11   1        4.53        1.40      2.27 o 
  -1  11   1      481.29      451.03      6.54 o 
   0  11   1      108.10       79.65      2.55 o 
   1  11   1       44.02       38.61      2.68 o 
   2  11   1      464.48      472.91     10.65 o 
   3  11   1      271.69      272.67      7.63 o 
   4  11   1        4.50        6.42      3.12 o 
   5  11   1        6.46        0.60      3.97 o 
  -5  12   1        9.54       12.02      3.94 o 
  -4  12   1       23.88       22.84      5.01 o 
  -3  12   1       69.44       69.65      4.23 o 
  -2  12   1     1331.34     1349.31     44.14 o 
  -1  12   1      769.65      811.01     25.55 o 
   0  12   1      900.67     1004.29      8.49 o 
   1  12   1      109.32      132.44      5.02 o 
   2  12   1      242.68      219.36      9.43 o 
   3  12   1      153.96      143.28      8.02 o 
   4  12   1       13.37       16.26      3.54 o 
   5  12   1        3.48       -1.40      3.97 o 
  -5  13   1        7.82       12.19      5.21 o 
  -4  13   1      214.73      210.92     27.69 o 
  -3  13   1      482.87      464.41     11.85 o 
  -2  13   1       56.76       54.58      3.69 o 
  -1  13   1        6.04       12.21      2.40 o 
   0  13   1      622.12      637.77     12.01 o 
   1  13   1      519.17      566.59      9.04 o 
   2  13   1      508.77      543.39     22.90 o 
   3  13   1      282.14      270.01     16.66 o 
   4  13   1      125.88      122.72      5.96 o 
   5  13   1        1.29        3.31      4.23 o 
  -5  14   1        0.92       -5.41      3.97 o 
  -4  14   1       98.58      109.47      5.81 o 
  -3  14   1        0.67       -3.29      3.21 o 
  -2  14   1      228.23      214.88     19.06 o 
  -1  14   1        0.17       -2.98      1.98 o 
   0  14   1       52.06       39.55      2.84 o 
   1  14   1      725.62      739.26      8.95 o 
   2  14   1        2.51        5.64      3.41 o 
   3  14   1       81.51       80.73      6.42 o 
   4  14   1       43.09       45.17     11.23 o 
   5  14   1       70.58       85.48      5.96 o 
  -5  15   1       55.41       53.31      9.22 o 
  -4  15   1       71.28       64.38      5.08 o 
  -3  15   1        2.14       -1.20      3.61 o 
  -2  15   1       75.00       69.04      7.42 o 
  -1  15   1      134.81      153.21     13.24 o 
   0  15   1      830.03      838.36      8.26 o 
   1  15   1       90.44       70.71      3.82 o 
   2  15   1        6.95       -0.29     10.83 o 
   3  15   1       18.73       13.13      5.01 o 
   4  15   1        2.10        3.41      3.40 o 
   5  15   1        9.34       11.44      4.33 o 
  -5  16   1      103.77       98.91      6.50 o 
  -4  16   1      145.05      156.89      8.83 o 
  -3  16   1      343.98      326.05      8.09 o 
  -2  16   1      139.12      141.84      5.11 o 
  -1  16   1      392.44      385.23     16.67 o 
   0  16   1       43.29       37.92      2.45 o 
   1  16   1      352.00      340.75      7.10 o 
   2  16   1      705.02      711.55     26.12 o 
   3  16   1       97.04       97.48      5.24 o 
   4  16   1       71.14       73.80      5.39 o 
   5  16   1       23.39       15.84      5.10 o 
  -5  17   1        2.79       10.49      5.01 o 
  -4  17   1       87.49       92.02      5.96 o 
  -3  17   1       24.30       19.24      5.41 o 
  -2  17   1       11.56        3.51      4.21 o 
  -1  17   1      526.27      502.47     35.55 o 
   0  17   1       74.68       70.57      2.89 o 
   1  17   1       24.26       20.06      3.40 o 
   2  17   1      321.19      294.85      7.66 o 
   3  17   1        1.63        4.28      2.97 o 
   4  17   1       13.32       14.04      3.97 o 
  -4  18   1       76.41       75.78      9.02 o 
  -3  18   1       96.91       95.81      5.53 o 
  -2  18   1      353.47      345.36     18.87 o 
  -1  18   1      132.38      142.98      5.67 o 
   0  18   1       21.09       10.88      3.26 o 
   1  18   1        3.68        1.57      3.41 o 
   2  18   1       14.07        7.02      3.69 o 
   3  18   1       28.00       32.03      3.97 o 
   4  18   1       53.01       65.28     10.43 o 
  -4  19   1       41.82       47.96      8.42 o 
  -3  19   1        7.96        5.63      3.25 o 
  -2  19   1        0.36      -32.34     48.92 o 
  -1  19   1       39.19       36.90     47.93 o 
   0  19   1      211.32      218.96      6.26 o 
   1  19   1       38.88       37.49      6.02 o 
   2  19   1       33.74       27.51      4.25 o 
   3  19   1       43.86       46.09      4.67 o 
   4  19   1        0.14        3.61      3.40 o 
  -4  20   1       51.05       58.54      9.83 o 
  -3  20   1        1.09        4.78      3.18 o 
  -2  20   1       16.70       16.37      4.61 o 
  -1  20   1      116.96      109.66     23.27 o 
   0  20   1       63.40       34.34     32.30 o 
   1  20   1       17.30       13.29      5.61 o 
   2  20   1       82.28       84.51      5.11 o 
   3  20   1       14.33       14.24      3.97 o 
   4  20   1        7.74       11.01      5.21 o 
  -4  21   1        0.06       -2.94      3.94 o 
  -3  21   1        3.81        2.61      3.40 o 
  -2  21   1       37.22        9.83     20.45 o 
  -1  21   1      228.77      213.36     10.23 o 
   0  21   1        4.64      -23.70     15.80 o 
   1  21   1        4.47       -1.97     10.03 o 
   2  21   1        0.36       -6.92      4.61 o 
   3  21   1      104.84       99.42      5.96 o 
   4  21   1        0.01       -2.71      4.10 o 
  -4  22   1       13.65       22.18      5.41 o 
  -3  22   1        0.77        5.71      3.54 o 
  -2  22   1      157.68      143.95     15.65 o 
  -1  22   1      118.04      107.50      6.09 o 
   0  22   1      135.33      132.55      5.73 o 
   1  22   1       32.76       17.86     13.23 o 
   2  22   1      104.22      104.91      5.96 o 
   3  22   1       39.09       34.05      5.08 o 
  -3  23   1        9.32        1.49      4.10 o 
  -2  23   1       17.87      -31.93     55.14 o 
  -1  23   1        5.10      -33.20     60.35 o 
   0  23   1       79.38       46.03     59.51 o 
   1  23   1      130.91      114.68      6.74 o 
   2  23   1       11.31        4.98     12.43 o 
   3  23   1       10.48        0.60      4.54 o 
  -3  24   1        0.02       -6.38      4.25 o 
  -2  24   1       80.51       78.46      5.96 o 
  -1  24   1        3.73       -0.61      3.82 o 
   0  24   1       29.29      -15.28     29.41 o 
   1  24   1        0.93      -46.07     80.00 o 
   2  24   1        0.49       -1.20      3.76 o 
   3  24   1       13.12        6.62      4.54 o 
  -2  25   1        5.77      -31.15     37.49 o 
  -1  25   1        1.20        0.95      4.01 o 
   0  25   1        2.86      -19.47     14.64 o 
   1  25   1        2.57      -28.63     34.09 o 
   2  25   1        0.01        1.43      3.54 o 
  -2  26   1       43.95       41.82      5.41 o 
  -1  26   1        3.60       -5.73      3.82 o 
   0  26   1       11.06      -42.39     37.91 o 
   1  26   1       92.63       94.77      7.31 o 
   2  26   1        0.04       -4.96      4.10 o 
  -1  27   1        4.55        1.40      5.21 o 
   0  27   1      135.27      149.92      8.97 o 
   1  27   1       40.43       23.78     97.05 o 
   0  28   1        0.01      -57.26     43.70 o 
  -6   0   2       11.72       16.44      5.61 o 
  -5   0   2      220.07      205.04     10.43 o 
  -4   0   2      325.01      306.31     10.04 o 
  -3   0   2      501.81      480.66      9.24 o 
  -2   0   2      181.99      148.94      4.82 o 
  -1   0   2     1348.90     1280.45     10.15 o 
   0   0   2     2268.13     2246.76    103.24 o 
   1   0   2    75338.97    73289.90    413.97 o 
   2   0   2       38.75       29.68      3.21 o 
   3   0   2       75.42       76.61      4.81 o 
   4   0   2       21.23       12.83      4.01 o 
   5   0   2       14.83       13.63      5.21 o 
   6   0   2       33.10       30.48      7.62 o 
  -6   1   2       87.72       88.31      6.09 o 
  -5   1   2      304.74      284.05     12.64 o 
  -4   1   2       76.15       69.61      3.97 o 
  -3   1   2       89.76       95.41      3.54 o 
  -2   1   2     2287.42     2111.01     45.14 o 
  -1   1   2      334.82      338.55      3.82 o 
   0   1   2     1048.45     1069.69      5.91 o 
   1   1   2    19253.46    18450.12    130.40 o 
   2   1   2      202.19      179.58      4.11 o 
   3   1   2       12.39       11.24      2.11 o 
   4   1   2       64.69       55.20      4.11 o 
   5   1   2       17.86       18.96      3.69 o 
   6   1   2        0.00        0.36      4.10 o 
  -6   2   2        2.23        0.40      4.25 o 
  -5   2   2        7.36        7.99      5.01 o 
  -4   2   2      320.65      307.88     15.46 o 
  -3   2   2        4.58       11.93      2.81 o 
  -2   2   2      121.78      105.83      3.25 o 
  -1   2   2     2947.17     3061.21    114.20 o 
   0   2   2     5214.93     4840.01     40.37 o 
   1   2   2     6342.46     6048.27    109.88 o 
   2   2   2      200.69      215.80      4.54 o 
   3   2   2      325.59      307.56      6.25 o 
   4   2   2       33.32       28.10      3.40 o 
   5   2   2       16.41       23.18      3.54 o 
   6   2   2        3.78        2.61      4.25 o 
  -6   3   2       10.72       12.07      4.39 o 
  -5   3   2       61.92       59.13     12.23 o 
  -4   3   2       82.29       77.91      3.82 o 
  -3   3   2       58.22       60.35      7.22 o 
  -2   3   2     6282.86     6682.09    370.54 o 
  -1   3   2     1478.14     1470.24     45.27 o 
   0   3   2     4325.31     4048.12     50.46 o 
   1   3   2        2.35        3.81      1.42 o 
   2   3   2     3675.77     3828.74     77.83 o 
   3   3   2      163.23      134.59      7.02 o 
   4   3   2       40.18       37.15      3.82 o 
   5   3   2       20.47       25.67      3.82 o 
   6   3   2        6.28       -0.60      9.82 o 
  -6   4   2       61.05       60.85      5.77 o 
  -5   4   2      308.07      305.75     35.52 o 
  -4   4   2      230.74      218.10     13.24 o 
  -3   4   2       23.35       17.56      1.99 o 
  -2   4   2     1059.56     1178.85     51.84 o 
  -1   4   2      676.11      745.10     22.38 o 
   0   4   2     1395.68     1439.63     11.90 o 
   1   4   2      864.78     1017.53     29.85 o 
   2   4   2      554.94      570.59     16.29 o 
   3   4   2      245.11      242.73      8.83 o 
   4   4   2      102.84       96.47      4.96 o 
   5   4   2        6.02       -0.79      3.54 o 
  -6   5   2       15.48        8.00      4.80 o 
  -5   5   2        6.07        2.81      3.69 o 
  -4   5   2        0.22        5.07      2.40 o 
  -3   5   2      737.97      800.04     37.21 o 
  -2   5   2       12.37       11.74      2.41 o 
  -1   5   2      595.05      625.71     16.31 o 
   0   5   2      577.07      595.93      5.47 o 
   1   5   2        9.31        9.29      1.42 o 
   2   5   2      153.29      129.46      3.69 o 
   3   5   2       16.49       15.07      2.40 o 
   4   5   2      304.36      318.66     12.84 o 
   5   5   2       13.92       12.12      3.82 o 
  -6   6   2       51.22       52.54      7.02 o 
  -5   6   2        5.33        6.71      3.25 o 
  -4   6   2       97.75       87.96      4.39 o 
  -3   6   2     1561.89     1653.37    102.70 o 
  -2   6   2      133.92      204.51     16.25 o 
  -1   6   2       18.98       17.10      1.42 o 
   0   6   2     4446.96     4178.73     96.99 o 
   1   6   2       70.87       74.89      2.55 o 
   2   6   2       97.04       88.71      3.40 o 
   3   6   2      419.87      409.92      8.03 o 
   4   6   2        0.13       -2.48      2.97 o 
   5   6   2       30.01       29.06      4.10 o 
  -6   7   2       24.51       23.87      4.67 o 
  -5   7   2       10.97       19.07      3.12 o 
  -4   7   2       63.28       56.95      5.82 o 
  -3   7   2        4.37        0.88      2.11 o 
  -2   7   2      608.05      735.82     41.23 o 
  -1   7   2     1313.04     1294.11     32.14 o 
   0   7   2      557.35      578.88      5.05 o 
   1   7   2       65.51       72.64      2.68 o 
   2   7   2       27.75       23.77      2.27 o 
   3   7   2        0.22        2.83      5.01 o 
   4   7   2       89.41       85.64      4.82 o 
   5   7   2       70.29       73.72      5.08 o 
  -6   8   2        1.18        3.56      3.76 o 
  -5   8   2       16.44       16.86      3.82 o 
  -4   8   2       91.75       98.50      4.54 o 
  -3   8   2        9.65        3.41      2.55 o 
  -2   8   2      623.20      742.26     18.10 o 
  -1   8   2        0.81       -1.88      1.25 o 
   0   8   2      181.07      163.59      2.66 o 
   1   8   2       66.12       75.05      4.21 o 
   2   8   2      509.09      576.12      7.39 o 
   3   8   2       65.81       58.08      3.54 o 
   4   8   2       53.38       51.77      4.25 o 
   5   8   2       26.06       27.23      4.39 o 
  -6   9   2        3.12        8.08      7.02 o 
  -5   9   2       37.77       35.78      5.61 o 
  -4   9   2       73.40       78.56      7.02 o 
  -3   9   2      535.47      531.14     42.39 o 
  -2   9   2        8.27       17.05      2.27 o 
  -1   9   2        2.86        0.00      1.42 o 
   0   9   2     1387.53     1540.14     12.60 o 
   1   9   2       43.68       41.73      3.01 o 
   2   9   2       59.32       65.46     17.85 o 
   3   9   2        3.61        1.80      2.55 o 
   4   9   2       65.09       56.72      4.39 o 
   5   9   2        8.89        5.08      3.82 o 
  -6  10   2        7.15        8.72      4.33 o 
  -5  10   2        4.05        6.66      3.54 o 
  -4  10   2      181.36      191.05     19.86 o 
  -3  10   2       32.30       30.56      3.12 o 
  -2  10   2        9.35        8.62      2.27 o 
  -1  10   2      786.58      927.41     45.09 o 
   0  10   2      719.39      846.23     13.71 o 
   1  10   2      462.32      487.28      7.23 o 
   2  10   2      477.25      485.95      7.67 o 
   3  10   2       61.63       52.88      3.82 o 
   4  10   2        2.76        3.91      2.97 o 
   5  10   2        0.05        5.56      3.41 o 
  -5  11   2      146.80      149.83     21.26 o 
  -4  11   2       63.86       58.96      5.21 o 
  -3  11   2      322.56      339.91     18.47 o 
  -2  11   2      674.19      786.85     39.41 o 
  -1  11   2        2.70        0.60      1.70 o 
   0  11   2      150.88      173.09      3.01 o 
   1  11   2      106.19      107.75      3.69 o 
   2  11   2       11.12       12.59      2.40 o 
   3  11   2       51.35       57.77      4.21 o 
   4  11   2       37.34       39.34      4.25 o 
   5  11   2        5.04        6.13      3.82 o 
  -5  12   2        1.45        0.96      3.54 o 
  -4  12   2       47.42       46.34      4.10 o 
  -3  12   2       31.31       29.43      3.25 o 
  -2  12   2      142.76      140.27      4.67 o 
  -1  12   2       67.05       53.72      3.41 o 
   0  12   2       49.25       44.29      1.95 o 
   1  12   2      458.22      458.69      7.10 o 
   2  12   2      271.30      287.21      6.24 o 
   3  12   2       17.13       17.48      3.21 o 
   4  12   2        3.00        3.98      3.25 o 
   5  12   2       14.95       12.96      5.81 o 
  -5  13   2       39.65       39.08      7.22 o 
  -4  13   2       55.62       59.35      8.62 o 
  -3  13   2       79.34       76.85      7.62 o 
  -2  13   2        0.06       -2.41      3.21 o 
  -1  13   2        0.15        0.19      1.83 o 
   0  13   2      564.19      643.09      9.81 o 
   1  13   2      156.08      154.10      5.82 o 
   2  13   2       20.84       22.89      2.84 o 
   3  13   2        3.59        1.89      2.97 o 
   4  13   2       31.34       33.72      5.82 o 
   5  13   2       12.52       17.36      5.21 o 
  -5  14   2        7.98        6.62      3.40 o 
  -4  14   2      325.16      317.73     21.87 o 
  -3  14   2      280.78      288.10     24.48 o 
  -2  14   2      234.95      213.23     12.44 o 
  -1  14   2      510.66      517.12      7.96 o 
   0  14   2      200.91      186.65      3.71 o 
   1  14   2      210.85      210.18      5.39 o 
   2  14   2        1.84        3.23      2.40 o 
   3  14   2       79.75       69.16      8.82 o 
   4  14   2       62.62       67.80      5.10 o 
   5  14   2       14.01       22.35      4.82 o 
  -5  15   2        0.30       -1.99      3.82 o 
  -4  15   2      166.26      150.00      6.79 o 
  -3  15   2      317.74      319.61      7.83 o 
  -2  15   2      983.23     1016.96     74.43 o 
  -1  15   2       76.70       73.31      3.82 o 
   0  15   2      228.11      222.96      4.01 o 
   1  15   2      130.02      148.89      4.96 o 
   2  15   2        1.29        4.21      2.55 o 
   3  15   2        3.00        7.04      8.22 o 
   4  15   2       24.07       21.83      3.82 o 
   5  15   2       70.06       85.67     12.43 o 
  -5  16   2       22.06       26.43      6.62 o 
  -4  16   2      282.12      314.93     21.87 o 
  -3  16   2       15.79       13.59      4.01 o 
  -2  16   2       17.26       16.02      3.25 o 
  -1  16   2      392.76      395.00      7.80 o 
   0  16   2       29.27       28.98      2.10 o 
   1  16   2      127.46      133.91      4.96 o 
   2  16   2      278.75      281.82      7.23 o 
   3  16   2      363.70      375.26     15.05 o 
   4  16   2        0.99        3.18      4.81 o 
  -5  17   2       48.98       48.46      5.65 o 
  -4  17   2       56.30       59.83      7.22 o 
  -3  17   2       40.72       43.32      3.82 o 
  -2  17   2        0.23       -2.41      3.81 o 
  -1  17   2      387.14      378.19     33.13 o 
   0  17   2       36.59       32.47      2.55 o 
   1  17   2      221.68      222.73      6.24 o 
   2  17   2       13.01       11.51      3.12 o 
   3  17   2      401.79      394.53     14.25 o 
   4  17   2      131.37      141.19      7.07 o 
  -4  18   2       13.56       23.67      4.10 o 
  -3  18   2       10.33        6.03      4.21 o 
  -2  18   2      179.58      176.69      7.02 o 
  -1  18   2      824.91      801.02     20.50 o 
   0  18   2      577.29      552.57     10.89 o 
   1  18   2       34.56       28.85      3.82 o 
   2  18   2        3.03       -2.77      4.21 o 
   3  18   2        3.11        1.33      6.82 o 
   4  18   2        0.52        4.41      9.02 o 
  -4  19   2       37.10       41.62      4.51 o 
  -3  19   2        4.95        1.39      3.25 o 
  -2  19   2      444.22      447.54     22.28 o 
  -1  19   2      289.74      236.50     16.46 o 
   0  19   2       76.39       70.22      6.07 o 
   1  19   2      191.06      199.22     10.43 o 
   2  19   2      207.98      188.12      6.66 o 
   3  19   2       14.49       16.14      3.82 o 
   4  19   2        2.89        0.06      4.10 o 
  -4  20   2       15.74       22.88      6.62 o 
  -3  20   2       21.00       22.27      4.25 o 
  -2  20   2        2.48       -3.61      3.40 o 
  -1  20   2       19.14       21.51      9.62 o 
   0  20   2      866.58      840.42     22.17 o 
   1  20   2       43.75       32.93      4.25 o 
   2  20   2       46.77       48.23      4.67 o 
   3  20   2       22.40       20.17      4.54 o 
   4  20   2       20.52       13.65      7.02 o 
  -4  21   2       89.97      105.47      6.38 o 
  -3  21   2      166.13      158.60     26.48 o 
  -2  21   2        7.39        7.39      3.37 o 
  -1  21   2      154.61      130.15     11.43 o 
   0  21   2        1.47       -4.17      2.78 o 
   1  21   2      164.91      153.50      6.24 o 
   2  21   2       94.10      100.28      5.96 o 
   3  21   2        0.38       -5.95      3.97 o 
  -4  22   2       19.97       11.66      5.81 o 
  -3  22   2      150.01      171.77      7.38 o 
  -2  22   2      147.31      128.84      7.22 o 
  -1  22   2       25.68       15.84      4.54 o 
   0  22   2       16.87       13.98      2.61 o 
   1  22   2       35.63       31.50      7.22 o 
   2  22   2      105.78      108.98      6.38 o 
   3  22   2       41.29       48.92      5.08 o 
  -3  23   2        0.07       -5.36      6.82 o 
  -2  23   2       50.75       53.98      5.08 o 
  -1  23   2      406.52      400.35     27.50 o 
   0  23   2       65.58       65.19      3.51 o 
   1  23   2       10.80       17.93      3.25 o 
   2  23   2       35.30       35.67      4.96 o 
   3  23   2        0.36       -6.38      4.25 o 
  -3  24   2       24.96       34.14      4.91 o 
  -2  24   2       17.95       17.66      4.10 o 
  -1  24   2        6.71       -0.40      6.02 o 
   0  24   2       26.75       26.19      3.39 o 
   1  24   2        0.81        0.38      3.25 o 
   2  24   2       10.88       13.47      4.10 o 
  -2  25   2       17.81       22.81      3.94 o 
  -1  25   2       21.28       23.21      4.67 o 
   0  25   2       85.45       91.90      4.26 o 
   1  25   2        3.01        4.74      7.42 o 
   2  25   2       21.15       21.26      4.82 o 
  -2  26   2        0.19       -3.40      4.10 o 
  -1  26   2        2.46       -3.81      5.41 o 
   0  26   2        3.12       -5.25      5.74 o 
   1  26   2       51.61       73.86     16.04 o 
  -1  27   2       12.24       21.34      4.39 o 
   0  27   2        0.51        4.95      2.59 o 
   1  27   2        1.26       -6.68      5.41 o 
  -6   1   3        1.09        6.83      5.41 o 
  -5   1   3      468.64      444.50     17.87 o 
  -4   1   3      230.11      225.95      6.24 o 
  -3   1   3       41.66       46.12      3.01 o 
  -2   1   3      305.69      332.28     11.85 o 
  -1   1   3      882.26      859.39     10.69 o 
   0   1   3      761.56      702.92      4.23 o 
   1   1   3      585.19      608.72     11.27 o 
   2   1   3       64.12       71.27      3.25 o 
   3   1   3       49.07       52.51      3.40 o 
   4   1   3       10.76       12.34      4.01 o 
   5   1   3        9.96       15.66      3.40 o 
  -6   2   3       27.98       25.51      7.62 o 
  -5   2   3      199.00      179.48      9.23 o 
  -4   2   3       43.87       43.53      4.21 o 
  -3   2   3       95.83       90.46      3.69 o 
  -2   2   3      671.70      736.97      7.11 o 
  -1   2   3      616.47      621.14      7.25 o 
   0   2   3      267.08      280.34      3.42 o 
   1   2   3       38.78       36.39      2.27 o 
   2   2   3     1614.79     1634.92     11.71 o 
   3   2   3       17.19       15.41      2.55 o 
   4   2   3       10.84        8.77      3.01 o 
   5   2   3        7.87        4.77      4.21 o 
  -6   3   3       12.76       16.97      7.42 o 
  -5   3   3      327.82      311.71     42.34 o 
  -4   3   3       55.42       52.10      5.41 o 
  -3   3   3      378.46      405.48      6.95 o 
  -2   3   3      402.84      446.15     42.60 o 
  -1   3   3      137.10      106.26      5.62 o 
   0   3   3     4406.68     4186.89     38.62 o 
   1   3   3     1666.87     1732.16     10.59 o 
   2   3   3      659.81      742.66     25.54 o 
   3   3   3       44.93       36.75      8.82 o 
   4   3   3       32.35       29.11      4.01 o 
   5   3   3       41.08       33.87      4.80 o 
  -6   4   3       31.21       30.92      4.67 o 
  -5   4   3      176.04      168.29     12.04 o 
  -4   4   3      237.41      250.07     16.45 o 
  -3   4   3        1.27        3.08      1.83 o 
  -2   4   3       92.66      119.90      3.54 o 
  -1   4   3     2848.74     3031.35     78.81 o 
   0   4   3     2703.95     2689.62      8.57 o 
   1   4   3     1153.52     1298.02     19.17 o 
   2   4   3      730.21      689.37      7.97 o 
   3   4   3        2.79        1.60      2.55 o 
   4   4   3        1.76       -2.55      3.25 o 
   5   4   3       68.24       67.54      5.52 o 
  -6   5   3        5.79       10.33      6.82 o 
  -5   5   3       97.29       95.50      5.81 o 
  -4   5   3       93.67      103.24      5.82 o 
  -3   5   3      548.42      473.17     20.90 o 
  -2   5   3      115.36      122.65      6.82 o 
  -1   5   3       35.34       36.31      1.99 o 
   0   5   3       26.13       21.85      1.51 o 
   1   5   3       74.98       76.22      2.84 o 
   2   5   3       88.93       88.87      3.54 o 
   3   5   3      164.99      179.16      5.39 o 
   4   5   3       50.55       49.19      4.39 o 
   5   5   3       32.17       33.28      4.25 o 
  -6   6   3       23.10       31.63      4.82 o 
  -5   6   3       33.19       48.48     11.23 o 
  -4   6   3      117.44      109.19      9.43 o 
  -3   6   3      122.29      125.79      8.83 o 
  -2   6   3     5971.51     6596.51    342.69 o 
  -1   6   3       24.72       32.93      1.70 o 
   0   6   3      104.49      124.72      2.55 o 
   1   6   3       99.76      114.86      3.61 o 
   2   6   3      951.77      958.85      9.53 o 
   3   6   3       53.23       45.44      6.42 o 
   4   6   3      112.59      112.09      5.53 o 
   5   6   3       12.84       13.50      4.10 o 
  -6   7   3        1.97        6.73      4.10 o 
  -5   7   3        8.20        3.42      3.65 o 
  -4   7   3       16.90       14.95      6.62 o 
  -3   7   3      434.47      428.90     19.48 o 
  -2   7   3      673.04      740.72     33.99 o 
  -1   7   3      335.49      449.91     18.48 o 
   0   7   3       50.30       51.37      1.60 o 
   1   7   3      585.32      626.81      7.11 o 
   2   7   3      211.56      221.98     11.84 o 
   3   7   3       93.51       83.89      4.61 o 
   4   7   3      122.32      119.37      5.67 o 
   5   7   3        4.10       -5.64      5.01 o 
  -6   8   3       48.64       48.73     10.43 o 
  -5   8   3       18.17       14.98      4.23 o 
  -4   8   3        0.78       -1.40      4.61 o 
  -3   8   3        1.43        6.22      1.98 o 
  -2   8   3      861.11      936.78     49.31 o 
  -1   8   3     2371.62     2672.65    124.61 o 
   0   8   3      371.82      380.13      8.59 o 
   1   8   3      796.43      867.76     16.50 o 
   2   8   3       15.85       11.96      3.41 o 
   3   8   3        1.41        5.38      2.81 o 
   4   8   3       43.78       45.52      4.23 o 
   5   8   3       10.39        7.49      3.82 o 
  -6   9   3       89.53       90.53      7.02 o 
  -5   9   3        2.46        2.95      3.18 o 
  -4   9   3      416.45      429.40     13.05 o 
  -3   9   3      263.56      264.00     19.87 o 
  -2   9   3       44.05       42.20      2.68 o 
  -1   9   3     2580.75     2907.01    142.91 o 
   0   9   3     3267.45     3612.19     50.99 o 
   1   9   3      126.55      126.02      4.21 o 
   2   9   3      455.03      490.71     10.44 o 
   3   9   3       17.75       12.87      3.12 o 
   4   9   3       17.00       16.61      3.69 o 
   5   9   3       22.40       34.70      4.51 o 
  -5  10   3       33.81       42.61      8.82 o 
  -4  10   3        3.08        1.01      4.01 o 
  -3  10   3      107.80      118.84      4.67 o 
  -2  10   3        3.75       -1.02      1.83 o 
  -1  10   3       95.17       67.70      3.25 o 
   0  10   3        0.14       -2.34      1.56 o 
   1  10   3      249.70      350.33      6.24 o 
   2  10   3      465.48      503.02      8.38 o 
   3  10   3      115.60      110.65      4.96 o 
   4  10   3       25.96       33.05      4.10 o 
   5  10   3       17.00       17.52      4.39 o 
  -5  11   3       15.24       12.47      3.94 o 
  -4  11   3      123.45      119.50      5.53 o 
  -3  11   3      142.49      140.80     12.04 o 
  -2  11   3        0.22        2.71      1.83 o 
  -1  11   3      513.32      619.19     17.08 o 
   0  11   3     1681.75     1783.78     27.93 o 
   1  11   3        0.44        0.60      2.21 o 
   2  11   3       78.28       79.61      8.82 o 
   3  11   3      319.05      316.73      7.65 o 
   4  11   3       56.06       56.35      4.67 o 
   5  11   3        6.37        4.98      4.39 o 
  -5  12   3      104.25      113.38      9.23 o 
  -4  12   3        0.50        4.34      3.61 o 
  -3  12   3      817.24      763.88     52.87 o 
  -2  12   3      552.36      598.16     42.59 o 
  -1  12   3      939.29      989.78     58.57 o 
   0  12   3        9.08        7.91      1.65 o 
   1  12   3      779.22      787.74     17.50 o 
   2  12   3       24.11       27.68      3.12 o 
   3  12   3       57.63       80.05     10.63 o 
   4  12   3       12.43       21.59      3.76 o 
   5  12   3        1.65        3.41      3.97 o 
  -5  13   3       57.40       55.54      4.96 o 
  -4  13   3       29.90       22.09      3.82 o 
  -3  13   3      397.15      390.85     29.31 o 
  -2  13   3      159.56      147.95     10.03 o 
  -1  13   3       66.92       61.18      3.61 o 
   0  13   3      116.34       98.07      4.92 o 
   1  13   3        2.98        1.20      2.41 o 
   2  13   3       48.82       52.68      4.21 o 
   3  13   3      221.33      251.22      7.38 o 
   4  13   3       87.33       87.59      8.22 o 
   5  13   3        4.63       -0.97      5.61 o 
  -5  14   3       15.85       14.44      4.54 o 
  -4  14   3       16.15       11.46      3.94 o 
  -3  14   3       67.62       66.96      4.54 o 
  -2  14   3       48.93       42.06      3.54 o 
  -1  14   3       25.12       26.62      2.55 o 
   0  14   3      159.70      162.25      3.51 o 
   1  14   3      103.03      104.89      4.54 o 
   2  14   3      330.70      337.03      7.66 o 
   3  14   3      137.88      141.61      6.09 o 
   4  14   3       14.04       15.78      4.10 o 
  -5  15   3        0.01        1.11      4.01 o 
  -4  15   3      320.90      323.79     19.26 o 
  -3  15   3      398.49      413.84     34.73 o 
  -2  15   3      291.22      291.39     18.06 o 
  -1  15   3       31.50       31.33      4.61 o 
   0  15   3      303.05      314.06      8.87 o 
   1  15   3      129.49      125.67      4.96 o 
   2  15   3       50.27       57.53      4.25 o 
   3  15   3       46.25       53.25      9.83 o 
   4  15   3        8.97       11.38      4.05 o 
  -5  16   3        0.00       -1.39      3.65 o 
  -4  16   3       61.39       52.23      6.82 o 
  -3  16   3      239.40      259.94     30.70 o 
  -2  16   3      641.19      626.77     47.21 o 
  -1  16   3      511.79      495.46     23.50 o 
   0  16   3       40.15       44.76      2.50 o 
   1  16   3       84.13       94.56      4.25 o 
   2  16   3       91.21       93.04      4.67 o 
   3  16   3      225.81      218.61      7.51 o 
   4  16   3       17.15       13.71      4.67 o 
  -5  17   3       20.47       17.41      4.33 o 
  -4  17   3       53.91       49.90      4.67 o 
  -3  17   3      205.87      192.03     20.86 o 
  -2  17   3        1.80        0.40      2.84 o 
  -1  17   3      137.08      135.29      8.42 o 
   0  17   3      172.36      171.73      6.66 o 
   1  17   3        0.04       -2.61      2.55 o 
   2  17   3       59.07       61.47      5.21 o 
   3  17   3        2.98        0.00      3.97 o 
   4  17   3        7.63       14.57      5.01 o 
  -4  18   3        5.58        9.01      4.23 o 
  -3  18   3       15.05       15.22      3.54 o 
  -2  18   3       15.56       18.32      7.02 o 
  -1  18   3      107.94       99.72      5.01 o 
   0  18   3       79.19       78.02      3.30 o 
   1  18   3      165.44      165.90      5.96 o 
   2  18   3        0.07        3.41      2.84 o 
   3  18   3       55.75       51.08      4.96 o 
   4  18   3        0.91        1.80      3.69 o 
  -4  19   3        8.18        7.74      4.21 o 
  -3  19   3        9.61       10.86      3.65 o 
  -2  19   3       80.71       76.74      4.67 o 
  -1  19   3      136.97      125.06     13.24 o 
   0  19   3      172.97      188.01      4.56 o 
   1  19   3       10.94       13.06      3.40 o 
   2  19   3       25.07       28.55      4.81 o 
   3  19   3        1.37       -2.32      3.82 o 
   4  19   3        0.68       -3.29      4.23 o 
  -4  20   3        0.03        2.69      7.22 o 
  -3  20   3       68.45       62.86      5.01 o 
  -2  20   3       17.42       15.91      4.41 o 
  -1  20   3       13.95       15.48      3.40 o 
   0  20   3       75.99       60.64      4.92 o 
   1  20   3      204.56      197.17      6.95 o 
   2  20   3       18.84       16.31      3.65 o 
   3  20   3        5.66       10.03      3.69 o 
  -4  21   3       12.51       16.23      4.39 o 
  -3  21   3       87.11      111.25      6.09 o 
  -2  21   3        0.01       -0.80      2.84 o 
  -1  21   3        3.17       -1.69      3.25 o 
   0  21   3      222.07      212.33      5.21 o 
   1  21   3        3.38       -2.01      3.82 o 
   2  21   3        1.66        4.72      3.25 o 
   3  21   3        5.69        8.65     11.43 o 
  -3  22   3        7.05        5.42      4.05 o 
  -2  22   3        0.05       -0.60      3.40 o 
  -1  22   3       72.76       57.14      4.67 o 
   0  22   3        9.69        6.76      2.70 o 
   1  22   3       80.14       77.41      5.39 o 
   2  22   3        0.29       -2.21      4.21 o 
   3  22   3       14.38        6.55      4.39 o 
  -3  23   3       17.74       25.18      5.10 o 
  -2  23   3        4.24        2.01      3.69 o 
  -1  23   3        9.39       11.32      9.02 o 
   0  23   3        5.61        6.74      3.13 o 
   1  23   3        6.26        3.61      4.81 o 
   2  23   3       25.97       28.50      5.61 o 
  -3  24   3       13.77        6.62      4.82 o 
  -2  24   3       29.29       30.46      4.51 o 
  -1  24   3       82.53       80.85      6.82 o 
   0  24   3        2.52        4.26      2.50 o 
   1  24   3       34.13       36.26      4.67 o 
   2  24   3        5.50        8.42      3.97 o 
  -2  25   3       18.30       26.22      4.25 o 
  -1  25   3       29.36       24.40      5.21 o 
   0  25   3        6.96        9.96      2.70 o 
   1  25   3        6.90        7.62      6.02 o 
   2  25   3       36.49       34.28     10.43 o 
  -2  26   3       26.70       29.06      4.80 o 
  -1  26   3       16.26        4.06      4.61 o 
   0  26   3        9.70        3.55      2.85 o 
   1  26   3        8.30        5.51      4.39 o 
  -1  27   3        8.27       10.79      5.01 o 
   0  27   3        0.01       -3.40      2.82 o 
  -6   0   4        0.01       -1.20      5.21 o 
  -5   0   4      235.76      213.07     10.03 o 
  -4   0   4       60.34       57.76      6.02 o 
  -3   0   4      302.86      275.01      8.43 o 
  -2   0   4      491.02      512.89      9.24 o 
  -1   0   4     1921.03     1901.12     15.81 o 
   0   0   4       93.74       97.08      5.02 o 
   1   0   4      868.28      970.63     12.49 o 
   2   0   4     2252.87     2241.49     21.45 o 
   3   0   4        4.04        8.42      3.61 o 
   4   0   4        0.01       -2.41      4.41 o 
   5   0   4        1.60        6.82      4.81 o 
  -6   1   4       34.96       32.26      4.96 o 
  -5   1   4       21.16       21.32      4.25 o 
  -4   1   4      683.99      648.20     30.34 o 
  -3   1   4      331.32      293.74     14.25 o 
  -2   1   4      583.67      585.66     13.67 o 
  -1   1   4       12.75        6.02      1.70 o 
   0   1   4      294.24      300.23      4.75 o 
   1   1   4     1512.21     1493.72     10.86 o 
   2   1   4     3148.88     3023.32     17.52 o 
   3   1   4        6.59        9.03      2.40 o 
   4   1   4       22.13       30.16      3.54 o 
   5   1   4        1.44        0.34      4.41 o 
  -6   2   4       47.59       49.71      5.24 o 
  -5   2   4      126.29      116.40     14.24 o 
  -4   2   4      297.74      272.41     12.24 o 
  -3   2   4      173.16      172.75      4.82 o 
  -2   2   4        6.24       -1.80      1.98 o 
  -1   2   4     3071.38     3141.83     14.71 o 
   0   2   4      584.99      536.02      5.40 o 
   1   2   4     1195.14     1271.04      9.98 o 
   2   2   4     3919.12     3888.21     40.53 o 
   3   2   4       13.47       15.12      2.97 o 
   4   2   4       27.12       24.09      4.21 o 
   5   2   4        3.77        2.81      3.69 o 
  -6   3   4       21.93       26.80      6.22 o 
  -5   3   4       44.12       43.11      4.61 o 
  -4   3   4       10.43       13.61      6.22 o 
  -3   3   4      104.94      104.20      4.11 o 
  -2   3   4      104.31      135.24     10.43 o 
  -1   3   4     4003.25     4240.95    104.47 o 
   0   3   4        0.16        3.83      0.92 o 
   1   3   4       25.94       33.86      2.41 o 
   2   3   4      623.85      629.43      8.53 o 
   3   3   4      427.59      402.91     15.46 o 
   4   3   4        5.72        5.81      3.12 o 
   5   3   4        9.17        8.59      4.81 o 
  -6   4   4        5.16        3.56      3.76 o 
  -5   4   4       74.90       70.15      5.08 o 
  -4   4   4     1006.97      984.96     62.55 o 
  -3   4   4      212.32      203.17      5.39 o 
  -2   4   4      126.45      161.28      5.42 o 
  -1   4   4      217.54      177.34     10.44 o 
   0   4   4      716.27      696.14      7.32 o 
   1   4   4        4.56        7.20      1.80 o 
   2   4   4       73.68       68.63      3.82 o 
   3   4   4      510.61      502.91     14.46 o 
   4   4   4        0.60        5.06      2.97 o 
   5   4   4        0.06        5.81      3.69 o 
  -6   5   4        0.21        9.22      3.69 o 
  -5   5   4       12.31       12.67      4.21 o 
  -4   5   4       89.01       81.44      4.51 o 
  -3   5   4      291.42      305.64     19.07 o 
  -2   5   4     1471.93     1565.55     51.87 o 
  -1   5   4        4.71        6.02      1.70 o 
   0   5   4       18.16       13.09      1.33 o 
   1   5   4      941.52      975.12      9.11 o 
   2   5   4        1.09        5.40      2.11 o 
   3   5   4       53.79       53.59      3.82 o 
   4   5   4       30.67       30.50      3.69 o 
   5   5   4       72.32       66.81      6.82 o 
  -6   6   4        8.60        2.01      6.42 o 
  -5   6   4       24.58       25.93      3.85 o 
  -4   6   4        3.54        2.76      3.01 o 
  -3   6   4       41.40       34.29      2.84 o 
  -2   6   4      432.93      489.68     32.34 o 
  -1   6   4      322.21      373.17     32.53 o 
   0   6   4      164.85      142.88      2.81 o 
   1   6   4      151.95      144.46      4.26 o 
   2   6   4      119.38      116.44     13.44 o 
   3   6   4        1.12        0.80      2.84 o 
   4   6   4       33.77       30.45      3.82 o 
   5   6   4        6.02       10.94      4.10 o 
  -6   7   4       37.31       33.91      4.80 o 
  -5   7   4      172.02      197.88     23.27 o 
  -4   7   4       15.13       10.68      4.41 o 
  -3   7   4      193.43      192.36      8.63 o 
  -2   7   4      201.58      183.07      7.83 o 
  -1   7   4       55.60       53.41      2.68 o 
   0   7   4       50.82       50.27      1.80 o 
   1   7   4      789.22      834.26     28.77 o 
   2   7   4        3.55        2.21      2.27 o 
   3   7   4       40.66       41.53      7.02 o 
   4   7   4       19.12       22.93      3.65 o 
   5   7   4        4.22        2.41      6.22 o 
  -6   8   4        1.17       11.29      3.82 o 
  -5   8   4       38.13       30.39      4.23 o 
  -4   8   4       61.83       69.05      7.02 o 
  -3   8   4      149.80      156.33     17.65 o 
  -2   8   4      455.94      461.89     19.48 o 
  -1   8   4      252.81      239.16     10.44 o 
   0   8   4       59.27       79.54      3.88 o 
   1   8   4      116.72      105.36      3.82 o 
   2   8   4        5.03        8.64      3.81 o 
   3   8   4       64.50       69.94      6.42 o 
   4   8   4        3.58        9.42      3.40 o 
   5   8   4       29.95       25.61      4.80 o 
  -5   9   4       23.16       24.78      3.97 o 
  -4   9   4       98.37       84.01      4.96 o 
  -3   9   4      113.90      137.72      6.22 o 
  -2   9   4      986.64     1050.20     59.38 o 
  -1   9   4      137.10      167.46     12.04 o 
   0   9   4      196.92      203.72      6.44 o 
   1   9   4      527.03      556.22     13.46 o 
   2   9   4      109.39      106.36      4.25 o 
   3   9   4       29.57       37.90      6.42 o 
   4   9   4        4.03        1.45      3.37 o 
   5   9   4        4.32        6.39      4.10 o 
  -5  10   4       11.33       12.67      3.37 o 
  -4  10   4        2.35        3.82      4.41 o 
  -3  10   4      258.56      252.97     18.06 o 
  -2  10   4       13.95        9.98      2.40 o 
  -1  10   4      324.59      352.70     23.29 o 
   0  10   4      282.91      334.85      7.13 o 
   1  10   4       34.50       38.70      3.12 o 
   2  10   4       15.47       17.58      2.55 o 
   3  10   4       17.91       19.12      3.25 o 
   4  10   4        0.30       -2.27     11.23 o 
   5  10   4        0.44        3.91      3.82 o 
  -5  11   4        0.34       -2.48      3.08 o 
  -4  11   4      379.09      384.83     34.32 o 
  -3  11   4      195.66      214.09     19.06 o 
  -2  11   4      312.28      310.39     12.24 o 
  -1  11   4      141.07      154.77      7.22 o 
   0  11   4      143.22      151.84      3.21 o 
   1  11   4       38.28       39.51      3.12 o 
   2  11   4        2.29        4.01      2.27 o 
   3  11   4        0.56        2.01      2.84 o 
   4  11   4        3.57       -2.61      3.69 o 
   5  11   4        2.79       -2.07      4.39 o 
  -5  12   4        1.07        2.56      4.21 o 
  -4  12   4        4.63        2.25      3.47 o 
  -3  12   4        5.29        4.39      2.97 o 
  -2  12   4       47.09       42.55      5.62 o 
  -1  12   4      461.32      467.87     22.90 o 
   0  12   4       28.42       57.37      3.95 o 
   1  12   4       92.07       89.79      5.62 o 
   2  12   4       64.90       58.63      3.97 o 
   3  12   4      111.26      108.92      5.24 o 
   4  12   4        6.80        5.01      3.97 o 
  -5  13   4        0.15        3.18      6.42 o 
  -4  13   4       24.75       28.15      5.41 o 
  -3  13   4        9.93        2.17      3.54 o 
  -2  13   4      659.15      638.83     39.79 o 
  -1  13   4      129.02      133.51     11.63 o 
   0  13   4        0.76        2.48      1.48 o 
   1  13   4        0.98        1.79      2.81 o 
   2  13   4        0.04        2.01      4.81 o 
   3  13   4        0.72        2.59      6.42 o 
   4  13   4       10.26        9.28      4.23 o 
  -5  14   4        6.03       12.77      3.54 o 
  -4  14   4        0.29        1.53      3.61 o 
  -3  14   4       62.02       53.95      4.54 o 
  -2  14   4      416.25      447.53     26.50 o 
  -1  14   4       13.52       12.44      2.84 o 
   0  14   4      229.46      243.85      7.41 o 
   1  14   4      191.69      179.22      6.82 o 
   2  14   4      148.49      140.73      5.53 o 
   3  14   4        1.62        1.60      3.12 o 
   4  14   4        0.36       -6.02      4.25 o 
  -5  15   4       18.20       17.57      4.33 o 
  -4  15   4       17.35       31.14     13.43 o 
  -3  15   4      921.29      897.01     73.17 o 
  -2  15   4       28.06       37.86      4.41 o 
  -1  15   4      554.26      571.08     31.94 o 
   0  15   4       18.25       20.65      2.37 o 
   1  15   4        2.05        3.81      2.55 o 
   2  15   4        0.38        0.42      2.68 o 
   3  15   4       13.65       15.11      3.65 o 
   4  15   4      117.56      118.15      7.09 o 
  -5  16   4        0.65        6.10      3.82 o 
  -4  16   4        3.59        8.93      7.82 o 
  -3  16   4       92.36      118.88      6.09 o 
  -2  16   4       48.61       49.73     11.03 o 
  -1  16   4      257.39      274.13      6.95 o 
   0  16   4      160.68      164.55      6.78 o 
   1  16   4        3.35        4.43      3.41 o 
   2  16   4        0.41        2.01      3.81 o 
   3  16   4       44.12       50.65      4.82 o 
   4  16   4       91.37       94.91      6.38 o 
  -4  17   4       67.59       76.77      5.37 o 
  -3  17   4       42.01       42.76      4.51 o 
  -2  17   4      114.10      106.03     11.03 o 
  -1  17   4        0.86       -2.15      4.81 o 
   0  17   4        0.05       -1.25      3.07 o 
   1  17   4       70.73       56.62      4.25 o 
   2  17   4       24.23       18.20      3.82 o 
   3  17   4       12.37       22.74      6.82 o 
   4  17   4       36.19       32.01      6.02 o 
  -4  18   4      140.13      138.74     16.45 o 
  -3  18   4       25.02       31.76      3.94 o 
  -2  18   4        5.99        3.21      3.21 o 
  -1  18   4        8.67       11.03      5.81 o 
   0  18   4      150.51      156.17      5.44 o 
   1  18   4      122.23      117.56      5.81 o 
   2  18   4       24.29       19.05      4.25 o 
   3  18   4       28.87       33.47      4.39 o 
  -4  19   4       26.38       28.43      5.08 o 
  -3  19   4       22.13       20.22      5.41 o 
  -2  19   4        5.81        5.81      2.84 o 
  -1  19   4      475.83      477.41     27.31 o 
   0  19   4      668.67      621.30     19.25 o 
   1  19   4      366.67      380.25     14.45 o 
   2  19   4       43.88       43.94      4.51 o 
   3  19   4       34.63       35.53      5.41 o 
  -4  20   4       20.75       25.45      4.96 o 
  -3  20   4      123.01      122.71      6.38 o 
  -2  20   4       26.16       15.31      4.10 o 
  -1  20   4       53.78       54.81      9.02 o 
   0  20   4       50.21       50.04      6.66 o 
   1  20   4      156.79      157.63      6.95 o 
   2  20   4       32.54       39.32      4.82 o 
   3  20   4        0.19        1.80      7.02 o 
  -3  21   4        5.99        5.52      3.81 o 
  -2  21   4      277.36      289.08     32.30 o 
  -1  21   4       17.21        3.21      3.97 o 
   0  21   4       10.43        9.88      3.76 o 
   1  21   4        9.39       10.83      4.25 o 
   2  21   4       99.29       97.85      5.96 o 
   3  21   4        0.03       -4.49      4.39 o 
  -3  22   4      101.10      111.16      6.38 o 
  -2  22   4        0.59        1.20      3.69 o 
  -1  22   4      170.82      162.15      8.02 o 
   0  22   4      223.79      218.25      5.71 o 
   1  22   4      108.24       90.83      5.94 o 
   2  22   4        7.22       13.27      5.41 o 
  -3  23   4       10.89       10.80      4.05 o 
  -2  23   4       13.81       18.93      3.85 o 
  -1  23   4        9.00       10.25      3.81 o 
   0  23   4       51.23       41.91      3.55 o 
   1  23   4        1.50        5.81      3.69 o 
   2  23   4        7.09        9.79      4.81 o 
  -2  24   4       20.33       12.52      4.67 o 
  -1  24   4        1.10        1.71      3.82 o 
   0  24   4      103.13      117.60      7.76 o 
   1  24   4       13.34       16.20      5.61 o 
   2  24   4        6.70        5.96      4.23 o 
  -2  25   4       95.08      108.91      7.62 o 
  -1  25   4        6.79       11.43      3.40 o 
   0  25   4        2.15       -1.11      3.10 o 
   1  25   4       27.70       39.97      6.42 o 
  -1  26   4        1.19       -2.50      8.42 o 
   0  26   4       21.44       25.70      3.29 o 
  -6   1   5        5.74       -3.06      3.82 o 
  -5   1   5        2.93        4.57      3.25 o 
  -4   1   5      374.37      353.91      8.83 o 
  -3   1   5      282.66      276.38      6.24 o 
  -2   1   5       15.07       20.74      2.41 o 
  -1   1   5        0.59       -2.55      1.70 o 
   0   1   5      481.48      484.28      5.97 o 
   1   1   5       75.84       67.88      3.40 o 
   2   1   5      115.68      115.14      9.63 o 
   3   1   5       20.27       25.58      3.40 o 
   4   1   5        0.41        6.29      3.25 o 
   5   1   5        0.01       -3.21      3.69 o 
  -6   2   5        1.05        1.14      7.02 o 
  -5   2   5      106.24      111.27      5.81 o 
  -4   2   5       44.36       42.55      4.54 o 
  -3   2   5       33.48       31.85      2.68 o 
  -2   2   5       29.61       29.63      3.21 o 
  -1   2   5      928.99      942.79     22.75 o 
   0   2   5        1.34        2.11      1.20 o 
   1   2   5      200.85      192.31      7.42 o 
   2   2   5      117.73      112.79      5.42 o 
   3   2   5      406.30      353.28      8.09 o 
   4   2   5        0.01        0.60      2.84 o 
   5   2   5        0.80        7.90      3.65 o 
  -6   3   5        0.04        1.07      6.02 o 
  -5   3   5       63.25       60.52      4.80 o 
  -4   3   5     1423.61     1434.22     71.68 o 
  -3   3   5       15.51       18.98      2.55 o 
  -2   3   5      124.14      143.55      8.63 o 
  -1   3   5        1.48        6.69      1.70 o 
   0   3   5      265.15      271.03      3.81 o 
   1   3   5       67.10       70.81      3.40 o 
   2   3   5      498.76      486.97      8.52 o 
   3   3   5        6.45        6.02      3.69 o 
   4   3   5        7.87        6.02      3.69 o 
   5   3   5        5.26        7.00      4.10 o 
  -6   4   5        0.01        2.75      3.65 o 
  -5   4   5       16.00       11.63      3.69 o 
  -4   4   5       86.89       85.94      5.82 o 
  -3   4   5      223.70      232.37     11.84 o 
  -2   4   5      560.90      533.63     14.87 o 
  -1   4   5      678.27      700.87     12.07 o 
   0   4   5      579.77      552.71     10.04 o 
   1   4   5      831.99      751.20      8.82 o 
   2   4   5       34.68       41.72      5.01 o 
   3   4   5       24.95       18.22      3.54 o 
   4   4   5        2.15       -0.67      3.54 o 
   5   4   5        2.41       -5.03     11.03 o 
  -6   5   5        1.88       -0.20      3.69 o 
  -5   5   5       27.99        7.77      7.02 o 
  -4   5   5      256.83      263.47     10.23 o 
  -3   5   5      532.93      511.84     10.65 o 
  -2   5   5        4.90        4.61      1.98 o 
  -1   5   5      194.77      181.70      9.43 o 
   0   5   5      225.73      235.17      6.14 o 
   1   5   5      191.87      195.30      5.24 o 
   2   5   5        0.98       10.15      4.21 o 
   3   5   5      220.36      194.39      6.66 o 
   4   5   5       17.43       16.64      3.97 o 
   5   5   5       29.12       28.16      6.82 o 
  -6   6   5       10.94       16.65      4.10 o 
  -5   6   5       38.85       45.35      5.01 o 
  -4   6   5        3.59        7.18      2.79 o 
  -3   6   5        2.26        2.18      3.41 o 
  -2   6   5     1019.14     1048.68     46.30 o 
  -1   6   5      900.81      966.52      9.68 o 
   0   6   5      109.92      105.73      4.34 o 
   1   6   5       35.50       38.95      5.41 o 
   2   6   5       78.17       81.03      3.97 o 
   3   6   5        3.36        8.63      4.41 o 
   4   6   5       14.86       17.51      3.94 o 
   5   6   5        5.60        5.41      5.01 o 
  -5   7   5       79.93       79.36     10.23 o 
  -4   7   5        1.34        1.60      2.79 o 
  -3   7   5       74.42       74.34      3.82 o 
  -2   7   5        7.46        5.01      2.27 o 
  -1   7   5     1358.08     1483.55     73.99 o 
   0   7   5       88.37       73.40      2.90 o 
   1   7   5      112.07      120.02      4.26 o 
   2   7   5        0.89        4.21      2.55 o 
   3   7   5       43.06       46.88      8.42 o 
   4   7   5        0.76       -2.21      5.81 o 
  -5   8   5      213.81      231.74     33.10 o 
  -4   8   5        0.25       -3.09      2.79 o 
  -3   8   5      200.31      200.38      9.83 o 
  -2   8   5      107.21      104.64      6.42 o 
  -1   8   5       70.91       69.58      3.61 o 
   0   8   5       29.32       31.74      2.10 o 
   1   8   5      226.89      224.93      6.42 o 
   2   8   5      438.94      429.32     22.49 o 
   3   8   5      100.90      109.93      5.39 o 
   4   8   5        5.13        6.82      3.69 o 
  -5   9   5       31.43       33.23      4.51 o 
  -4   9   5       95.83      101.01      5.24 o 
  -3   9   5      289.59      302.36      9.43 o 
  -2   9   5       32.39       37.85      3.01 o 
  -1   9   5        0.13        1.83      3.01 o 
   0   9   5     2238.17     2282.14     47.63 o 
   1   9   5       98.47      102.41      4.23 o 
   2   9   5        0.17        2.22      2.40 o 
   3   9   5       66.49       70.35      4.96 o 
   4   9   5        1.79        1.24      5.81 o 
  -5  10   5       27.53       23.32      4.67 o 
  -4  10   5       14.58       14.18      4.81 o 
  -3  10   5      239.74      237.61      6.53 o 
  -2  10   5      185.24      209.44     13.04 o 
  -1  10   5        0.28        2.81      2.11 o 
   0  10   5      542.72      573.04     17.40 o 
   1  10   5      250.86      289.70     10.03 o 
   2  10   5       48.57       49.60      3.97 o 
   3  10   5        1.32        0.19      4.01 o 
   4  10   5        0.04        1.44      3.54 o 
  -5  11   5        3.12        3.14      3.54 o 
  -4  11   5       22.68       25.04      8.42 o 
  -3  11   5       48.80       53.91      7.42 o 
  -2  11   5      221.93      212.40     24.48 o 
  -1  11   5      158.18      147.19      4.96 o 
   0  11   5      264.26      263.15      7.59 o 
   1  11   5      173.63      171.02      5.53 o 
   2  11   5       22.69       24.06      3.41 o 
   3  11   5       19.47       21.93      3.65 o 
   4  11   5       12.20       18.46      3.97 o 
  -5  12   5       67.01       80.60      5.77 o 
  -4  12   5       24.33       30.84      3.82 o 
  -3  12   5        0.26       -4.45      2.97 o 
  -2  12   5     1372.78     1394.33    101.70 o 
  -1  12   5      220.55      221.06      9.23 o 
   0  12   5       30.45       31.52      2.35 o 
   1  12   5      194.67      204.29     10.43 o 
   2  12   5      120.76      119.01      6.22 o 
   3  12   5       32.08       38.19      9.42 o 
   4  12   5       63.78       65.62      7.42 o 
  -5  13   5        3.57        6.13      3.82 o 
  -4  13   5      328.47      299.66     34.92 o 
  -3  13   5      232.43      205.70      9.43 o 
  -2  13   5        0.51        3.01      3.12 o 
  -1  13   5        0.12       -4.02      2.68 o 
   0  13   5       49.81       51.69      3.23 o 
   1  13   5       21.23       22.09      3.40 o 
   2  13   5       40.39       40.72      3.97 o 
   3  13   5        9.14        3.34      3.54 o 
   4  13   5        0.87        4.98      5.21 o 
  -5  14   5        4.91       10.56      4.39 o 
  -4  14   5        3.80        9.46      3.37 o 
  -3  14   5       98.50      103.66      7.62 o 
  -2  14   5      702.91      733.58     57.87 o 
  -1  14   5       51.96       42.18      5.41 o 
   0  14   5        0.11        3.38      1.70 o 
   1  14   5      268.31      282.47     20.87 o 
   2  14   5        6.61        5.21      3.12 o 
   3  14   5       35.15       38.27      4.23 o 
   4  14   5       83.12       95.04      6.52 o 
  -5  15   5       59.07       44.54      5.24 o 
  -4  15   5        1.53        0.65      3.61 o 
  -3  15   5      256.15      265.53     20.67 o 
  -2  15   5      314.98      337.90     45.36 o 
  -1  15   5      659.94      677.95     39.78 o 
   0  15   5       54.26       64.38      3.10 o 
   1  15   5       33.22       29.71      3.82 o 
   2  15   5        1.20        1.60      3.12 o 
   3  15   5       69.30       75.98      5.10 o 
   4  15   5        1.18       -7.23      4.82 o 
  -4  16   5       21.23       19.48      4.33 o 
  -3  16   5       14.52       19.55      3.65 o 
  -2  16   5      187.74      170.34     17.25 o 
  -1  16   5       94.67      107.35     20.26 o 
   0  16   5      266.48      275.86     11.53 o 
   1  16   5       22.65       21.33      3.65 o 
   2  16   5        5.85        7.04      4.01 o 
   3  16   5        0.83        1.97      4.21 o 
  -4  17   5       59.74       41.94      5.10 o 
  -3  17   5       23.15       11.87      4.41 o 
  -2  17   5       42.97       39.31      6.22 o 
  -1  17   5       74.57       61.08      8.42 o 
   0  17   5        8.34        9.23      2.60 o 
   1  17   5        3.88        0.16      8.22 o 
   2  17   5       19.54       25.43      7.42 o 
   3  17   5       34.31       39.79      4.80 o 
  -4  18   5       23.37       31.80      4.39 o 
  -3  18   5      157.77      176.90     10.63 o 
  -2  18   5       44.79       37.59      3.76 o 
  -1  18   5        6.64        4.41      4.21 o 
   0  18   5        4.38        3.00      2.55 o 
   1  18   5       40.87       47.59      4.39 o 
   2  18   5       10.79        9.05      3.82 o 
   3  18   5        0.00       -3.01      5.01 o 
  -4  19   5        1.79       -1.63      4.23 o 
  -3  19   5        2.49        1.28      3.82 o 
  -2  19   5        0.39        2.81      3.81 o 
  -1  19   5       13.08       11.42      3.54 o 
   0  19   5       30.04       32.68      2.84 o 
   1  19   5       23.50       24.71      4.39 o 
   2  19   5       16.74       18.22      3.97 o 
   3  19   5        7.84        9.00      5.21 o 
  -3  20   5       32.99       24.72      4.81 o 
  -2  20   5        1.66        5.89      3.54 o 
  -1  20   5       35.36       36.78      4.10 o 
   0  20   5       61.09       47.23      3.80 o 
   1  20   5      140.44      141.44     15.24 o 
   2  20   5       29.02       29.81      4.51 o 
   3  20   5        0.59        1.20      3.97 o 
  -3  21   5        9.69       11.74      4.23 o 
  -2  21   5       73.86       84.36     16.44 o 
  -1  21   5       18.02       18.74      7.22 o 
   0  21   5        3.78        5.45      2.55 o 
   1  21   5        0.59        1.31      7.62 o 
   2  21   5       17.13       10.86      5.41 o 
  -3  22   5        3.72       -0.61      4.23 o 
  -2  22   5       36.23       38.17      4.80 o 
  -1  22   5        1.16        6.92      3.25 o 
   0  22   5       19.00       17.90      2.88 o 
   1  22   5       23.08       22.46      4.54 o 
   2  22   5       57.76       55.58      5.81 o 
  -2  23   5       15.38       22.65      3.94 o 
  -1  23   5        0.50        6.38      3.08 o 
   0  23   5        0.26        0.22      3.99 o 
   1  23   5       14.27       24.15      4.81 o 
  -2  24   5        0.78        1.80      3.40 o 
  -1  24   5       27.94       38.42      7.82 o 
   0  24   5       11.22        7.45      3.55 o 
   1  24   5        2.29        2.05      6.62 o 
  -1  25   5        0.05       -4.62      5.81 o 
   0  25   5       39.21       39.35      3.56 o 
  -5   0   6      136.73      127.97      8.83 o 
  -4   0   6      141.99      130.38      8.02 o 
  -3   0   6      464.30      467.88     12.45 o 
  -2   0   6       13.97       16.04      3.21 o 
  -1   0   6       29.12       18.85      3.61 o 
   0   0   6       20.13       19.86      2.84 o 
   1   0   6       52.01       39.71      4.81 o 
   2   0   6      813.26      766.71     15.28 o 
   3   0   6       34.02       27.27      7.62 o 
   4   0   6        0.00        7.22      4.81 o 
  -5   1   6       53.34       57.62      4.96 o 
  -4   1   6       49.51       36.50      4.21 o 
  -3   1   6        0.53       -2.21      2.55 o 
  -2   1   6      171.93      168.59      5.42 o 
  -1   1   6      753.74      702.19     19.91 o 
   0   1   6     1275.44     1238.80     10.36 o 
   1   1   6       31.88       32.35      2.84 o 
   2   1   6      153.52      143.86      7.82 o 
   3   1   6      101.21      109.76     16.85 o 
   4   1   6        2.42        6.32      3.37 o 
  -5   2   6        0.75        8.68      3.54 o 
  -4   2   6      191.99      185.96      6.66 o 
  -3   2   6      323.28      310.19      7.23 o 
  -2   2   6       19.52       14.18      2.40 o 
  -1   2   6       67.18       56.16      3.12 o 
   0   2   6      694.85      727.57      7.60 o 
   1   2   6       27.71       24.53      2.97 o 
   2   2   6       34.80       31.98      3.61 o 
   3   2   6      606.33      541.57     19.48 o 
   4   2   6        6.46       10.21      3.65 o 
  -5   3   6       47.82       49.13      4.67 o 
  -4   3   6       11.42       17.46      5.81 o 
  -3   3   6      971.32      959.92     32.78 o 
  -2   3   6       29.23       33.76      2.84 o 
  -1   3   6      139.99      149.42      4.67 o 
   0   3   6      127.55      130.91      3.42 o 
   1   3   6      129.69      133.03      4.67 o 
   2   3   6       22.66       22.92      3.25 o 
   3   3   6      376.54      345.16     29.50 o 
   4   3   6       11.59        9.62      5.41 o 
  -5   4   6       54.16       56.05     12.23 o 
  -4   4   6       16.01       19.25      3.25 o 
  -3   4   6      432.16      419.79     23.69 o 
  -2   4   6        1.52       -2.41      2.01 o 
  -1   4   6      483.61      490.81      7.81 o 
   0   4   6      150.86      142.13      5.21 o 
   1   4   6       72.92       75.94      7.42 o 
   2   4   6       88.13       99.50      4.67 o 
   3   4   6        9.48        6.27      4.01 o 
   4   4   6       61.15       52.94      5.24 o 
  -5   5   6        2.25        3.41      3.41 o 
  -4   5   6       26.91       26.88      4.41 o 
  -3   5   6      360.38      344.33     24.69 o 
  -2   5   6      374.92      364.84      7.38 o 
  -1   5   6      216.54      241.47      5.81 o 
   0   5   6       72.54       72.50      3.10 o 
   1   5   6       97.61       88.41      5.42 o 
   2   5   6       65.66       60.14      4.11 o 
   3   5   6       25.24       24.96      3.76 o 
   4   5   6       82.94       84.82      5.81 o 
  -5   6   6        1.18        0.68      3.25 o 
  -4   6   6       31.13       33.87      4.01 o 
  -3   6   6      181.26      177.77     18.26 o 
  -2   6   6       64.19       60.69      3.54 o 
  -1   6   6        0.38       -0.20      3.41 o 
   0   6   6       48.16       41.47      3.05 o 
   1   6   6        5.74       10.20      2.41 o 
   2   6   6       41.60       42.46      3.82 o 
   3   6   6       39.73       32.32     10.23 o 
   4   6   6       31.56       26.22      4.54 o 
  -5   7   6       79.85       83.46      6.02 o 
  -4   7   6      122.91      123.54     11.03 o 
  -3   7   6       20.06       25.03      3.41 o 
  -2   7   6      127.71      131.15      6.82 o 
  -1   7   6        3.30        0.38      3.01 o 
   0   7   6        4.28        7.01      1.65 o 
   1   7   6       14.15       11.48      5.41 o 
   2   7   6      164.85      162.73      5.96 o 
   3   7   6        0.77        1.57      4.01 o 
   4   7   6        9.89        7.54      7.82 o 
  -5   8   6       12.17       14.84      3.82 o 
  -4   8   6      113.90      125.74      5.81 o 
  -3   8   6       23.80       25.35      3.25 o 
  -2   8   6      230.24      216.21      7.22 o 
  -1   8   6      725.39      745.68     48.24 o 
   0   8   6       34.24       27.46      3.01 o 
   1   8   6        5.61        3.40      3.21 o 
   2   8   6       18.51       18.19      6.62 o 
   3   8   6        0.01       -0.80      4.21 o 
   4   8   6        0.00       -3.05      5.41 o 
  -5   9   6        0.37       -0.40      3.47 o 
  -4   9   6      141.84      135.48      6.62 o 
  -3   9   6      295.66      281.85     17.06 o 
  -2   9   6      107.13      116.55      7.02 o 
  -1   9   6      178.04      188.92     10.03 o 
   0   9   6       17.70       18.32      2.30 o 
   1   9   6       62.59       53.30      3.82 o 
   2   9   6       29.12       25.29      3.54 o 
   3   9   6        5.96        5.01      3.82 o 
   4   9   6        2.55       -5.54      4.39 o 
  -5  10   6        0.15        1.30      3.81 o 
  -4  10   6        0.78       -4.68      3.12 o 
  -3  10   6        2.89        5.61      2.84 o 
  -2  10   6       55.85       56.16      3.97 o 
  -1  10   6       12.71       11.09      2.84 o 
   0  10   6      135.90      145.05      3.61 o 
   1  10   6        2.51        2.41      2.81 o 
   2  10   6       15.41       16.76      3.54 o 
   3  10   6        3.37        5.25      5.41 o 
   4  10   6        0.03       -0.40      3.97 o 
  -5  11   6        0.34        0.27      3.76 o 
  -4  11   6       16.00       21.05      3.40 o 
  -3  11   6      247.83      233.75     15.45 o 
  -2  11   6      189.79      205.66     20.86 o 
  -1  11   6       27.51       25.03      5.61 o 
   0  11   6        0.20       -1.33      1.93 o 
   1  11   6       18.40       19.51      3.08 o 
   2  11   6        4.76       -0.04      2.97 o 
   3  11   6        9.76       12.59      4.61 o 
   4  11   6       11.73       13.03      4.25 o 
  -5  12   6        0.62        0.60      3.97 o 
  -4  12   6        0.00        2.79      4.61 o 
  -3  12   6       31.55       31.30      3.97 o 
  -2  12   6       32.52       36.04      8.42 o 
  -1  12   6      683.69      670.74     49.23 o 
   0  12   6        3.64        5.17      4.57 o 
   1  12   6       17.42       24.68      3.40 o 
   2  12   6        0.37       -2.61      3.01 o 
   3  12   6       15.26       18.06      9.22 o 
   4  12   6        8.22       -3.69      4.39 o 
  -5  13   6       35.58       52.62     15.04 o 
  -4  13   6        5.80       10.13      4.21 o 
  -3  13   6      104.48      115.15      9.43 o 
  -2  13   6       61.26       66.48     10.83 o 
  -1  13   6      549.77      556.39     24.10 o 
   0  13   6      225.44      245.28      7.73 o 
   1  13   6       28.23       30.74      8.62 o 
   2  13   6        5.09        3.06      3.08 o 
   3  13   6        1.24       -2.25      3.54 o 
  -4  14   6        0.17       -0.68      3.25 o 
  -3  14   6        0.18        0.52      3.25 o 
  -2  14   6       27.23       32.19      5.21 o 
  -1  14   6        0.35       -3.10      3.25 o 
   0  14   6        4.21        5.09      2.15 o 
   1  14   6       43.59       55.87      9.22 o 
   2  14   6       10.17        7.51      3.21 o 
   3  14   6       16.67       17.65      4.25 o 
  -4  15   6       21.18       22.79      7.02 o 
  -3  15   6       11.97       14.67      3.82 o 
  -2  15   6      399.96      382.87     15.46 o 
  -1  15   6       32.21       32.23      3.65 o 
   0  15   6       19.65       16.50      2.70 o 
   1  15   6       44.52       37.06      4.10 o 
   2  15   6        0.42        2.28      3.25 o 
   3  15   6        1.33        2.16      7.22 o 
  -4  16   6       25.70       35.23      4.33 o 
  -3  16   6       41.71       38.43      4.39 o 
  -2  16   6       57.88       50.51      7.62 o 
  -1  16   6        2.36        3.01      2.84 o 
   0  16   6      135.07      135.21      7.01 o 
   1  16   6        8.25       12.20      3.25 o 
   2  16   6       41.82       37.61      8.82 o 
   3  16   6        0.27       -1.02      3.82 o 
  -4  17   6       15.57       22.46      4.23 o 
  -3  17   6        5.49        3.07      3.82 o 
  -2  17   6       18.46       22.00      4.81 o 
  -1  17   6      138.47      135.38     11.03 o 
   0  17   6      151.26      158.17      4.51 o 
   1  17   6        0.05        2.81      3.12 o 
   2  17   6       33.01       37.58     10.63 o 
   3  17   6        0.51       -3.48     10.03 o 
  -4  18   6       15.50       20.98      4.25 o 
  -3  18   6      191.06      203.40     10.63 o 
  -2  18   6       39.12       47.96      4.67 o 
  -1  18   6        0.07        0.45      3.25 o 
   0  18   6       27.53       32.01      3.07 o 
   1  18   6       10.49       13.47      5.41 o 
   2  18   6        5.08        8.69      8.82 o 
  -3  19   6        7.31        8.53      3.54 o 
  -2  19   6       96.72      110.47      6.42 o 
  -1  19   6       34.03       24.71      4.10 o 
   0  19   6       83.71       82.62      5.21 o 
   1  19   6      203.52      212.25     11.43 o 
   2  19   6      130.27      142.08      7.23 o 
  -3  20   6       15.03       15.67      4.23 o 
  -2  20   6       10.31        9.10      3.82 o 
  -1  20   6       54.49       61.56      4.80 o 
   0  20   6       31.15       36.97      3.40 o 
   1  20   6      125.16      133.20      8.62 o 
   2  20   6        1.07       -4.41      4.39 o 
  -3  21   6       23.73       32.48      4.54 o 
  -2  21   6       50.00       51.79      5.39 o 
  -1  21   6       38.16       36.02      5.08 o 
   0  21   6       95.81       95.15      6.80 o 
   1  21   6        0.38       -2.82      4.51 o 
   2  21   6        0.83       10.80      5.61 o 
  -2  22   6       23.78       27.90      6.22 o 
  -1  22   6        9.24        8.02      3.97 o 
   0  22   6       51.02       45.99      3.76 o 
   1  22   6       74.95       76.68      5.96 o 
  -2  23   6       37.01       33.48      4.91 o 
  -1  23   6        9.75       15.04      4.25 o 
   0  23   6        1.67       -0.77      2.80 o 
  -5   1   7       12.19       12.43      3.97 o 
  -4   1   7       34.37       28.84      3.69 o 
  -3   1   7      370.73      355.69      8.23 o 
  -2   1   7      148.40      140.82      5.11 o 
  -1   1   7        0.52       -2.33      2.22 o 
   0   1   7       46.11       46.56      2.66 o 
   1   1   7       28.79       33.83      3.41 o 
   2   1   7        7.97        2.21      3.12 o 
   3   1   7        6.67        5.01      5.41 o 
   4   1   7       20.68       20.14      7.02 o 
  -5   2   7        0.07       -1.00      3.40 o 
  -4   2   7      172.88      171.97      9.03 o 
  -3   2   7       20.77       18.43      3.82 o 
  -2   2   7       87.67       79.34      4.11 o 
  -1   2   7        0.08       -2.61      2.27 o 
   0   2   7       58.45       53.52      2.61 o 
   1   2   7      137.32      124.09      5.24 o 
   2   2   7       16.84       13.76      3.25 o 
   3   2   7       82.37       85.53      5.39 o 
   4   2   7       38.19       30.61      5.10 o 
  -5   3   7        0.70       -0.20      3.40 o 
  -4   3   7       22.06       20.97      8.22 o 
  -3   3   7      614.13      583.53     10.51 o 
  -2   3   7        6.40        6.02      2.27 o 
  -1   3   7        0.06        0.56      5.41 o 
   0   3   7       80.74       76.46      2.85 o 
   1   3   7       17.14       17.08      2.84 o 
   2   3   7        5.13        5.38      3.21 o 
   3   3   7       44.15       40.94      4.54 o 
   4   3   7       12.86       12.12      4.67 o 
  -5   4   7        0.01       -5.53      3.69 o 
  -4   4   7       20.48        6.82      3.97 o 
  -3   4   7      722.00      703.32     20.09 o 
  -2   4   7        0.19       -2.41      2.55 o 
  -1   4   7       78.04       69.91      3.82 o 
   0   4   7      115.50      108.72      3.21 o 
   1   4   7        1.98        4.61      2.27 o 
   2   4   7       33.02       34.50      5.21 o 
   3   4   7        5.27        6.66      8.42 o 
   4   4   7        9.20        8.95     12.83 o 
  -5   5   7        0.51        1.65      3.54 o 
  -4   5   7       89.07       81.54      5.82 o 
  -3   5   7        0.67        3.07      2.97 o 
  -2   5   7      308.99      316.32     18.87 o 
  -1   5   7      183.39      182.07     16.85 o 
   0   5   7        8.63        6.08      1.90 o 
   1   5   7        7.76        5.01      2.84 o 
   2   5   7       44.10       36.38      3.97 o 
   3   5   7        0.04        2.41      3.40 o 
   4   5   7       21.20       15.34      4.67 o 
  -5   6   7       20.47       25.48      4.33 o 
  -4   6   7       24.70       24.44      4.10 o 
  -3   6   7        0.39       -6.32      4.21 o 
  -2   6   7      293.36      286.25     22.88 o 
  -1   6   7       86.22       84.39      4.61 o 
   0   6   7       17.14       19.79      2.10 o 
   1   6   7       88.84       79.62      4.54 o 
   2   6   7       38.42       41.28      4.10 o 
   3   6   7        0.01        3.42      3.25 o 
   4   6   7       14.47       13.95      4.51 o 
  -5   7   7        0.25        3.54      3.54 o 
  -4   7   7      404.04      403.91     12.85 o 
  -3   7   7       82.73       73.16      4.67 o 
  -2   7   7        7.38        8.21      2.97 o 
  -1   7   7      130.77      122.46      4.96 o 
   0   7   7      464.30      462.52      9.42 o 
   1   7   7       14.36       19.87      3.25 o 
   2   7   7       15.27       17.85      4.21 o 
   3   7   7       21.27       23.32      4.10 o 
   4   7   7        7.50       18.66      4.39 o 
  -5   8   7       29.81       30.42      9.62 o 
  -4   8   7       52.43       49.73      4.67 o 
  -3   8   7        9.46       12.83      3.12 o 
  -2   8   7      336.70      319.09      7.80 o 
  -1   8   7       36.50       25.05      3.54 o 
   0   8   7       22.03       21.37      2.41 o 
   1   8   7       75.17       87.79      4.67 o 
   2   8   7        2.07       -0.80      3.37 o 
   3   8   7       53.89       48.74      4.51 o 
  -5   9   7        3.88        0.74      3.82 o 
  -4   9   7       13.72       14.40      5.41 o 
  -3   9   7       43.15       49.26      4.25 o 
  -2   9   7        0.26        4.28      2.68 o 
  -1   9   7       79.21       80.60      4.54 o 
   0   9   7        2.16        5.36      1.85 o 
   1   9   7      115.97      113.81      5.42 o 
   2   9   7        1.71        1.55      3.41 o 
   3   9   7        2.82        1.60      3.69 o 
  -5  10   7       65.69       80.58     14.04 o 
  -4  10   7        2.78        0.13      3.54 o 
  -3  10   7        5.94        4.93      3.25 o 
  -2  10   7      257.92      262.40     21.87 o 
  -1  10   7      100.81       75.40      4.82 o 
   0  10   7       12.54       15.12      2.30 o 
   1  10   7      418.00      405.27     11.44 o 
   2  10   7       53.68       56.43      4.67 o 
   3  10   7       33.68       33.05      4.39 o 
  -5  11   7        5.63       -0.61      4.39 o 
  -4  11   7       71.15       67.41      5.41 o 
  -3  11   7        7.52        9.72      3.54 o 
  -2  11   7        1.04        1.60      7.02 o 
  -1  11   7      469.54      446.19     35.94 o 
   0  11   7      145.24      155.30      5.50 o 
   1  11   7       17.04       18.05      3.82 o 
   2  11   7        2.24        3.36      3.25 o 
   3  11   7        2.60        2.12      3.94 o 
  -4  12   7       17.49       10.03      4.25 o 
  -3  12   7       46.96       46.52      4.25 o 
  -2  12   7       38.45       33.94      4.10 o 
  -1  12   7      131.92      132.68     15.65 o 
   0  12   7       28.60       26.33      3.49 o 
   1  12   7        1.11       -0.80      4.61 o 
   2  12   7       16.51       21.44      3.82 o 
   3  12   7        6.35        5.61      3.69 o 
  -4  13   7       26.34       44.25      7.02 o 
  -3  13   7      170.23      175.80      8.83 o 
  -2  13   7      304.85      296.54     22.68 o 
  -1  13   7      330.85      340.84     13.65 o 
   0  13   7       15.88       13.55      2.43 o 
   1  13   7        6.40        7.38      3.61 o 
   2  13   7       91.65       92.39      5.53 o 
   3  13   7        8.51        8.78      3.82 o 
  -4  14   7       13.72       12.83      3.97 o 
  -3  14   7       91.68       93.63     18.65 o 
  -2  14   7       19.69       25.87      5.41 o 
  -1  14   7      389.96      396.50     35.13 o 
   0  14   7      141.17      139.06      5.67 o 
   1  14   7        2.57       -2.84      4.21 o 
   2  14   7       17.33       25.50      3.97 o 
   3  14   7        1.21       10.41      4.81 o 
  -4  15   7       81.64       93.13     15.64 o 
  -3  15   7       27.82       24.45      4.10 o 
  -2  15   7       66.24       58.11     12.63 o 
  -1  15   7       17.01       13.32      4.10 o 
   0  15   7       74.96       86.72      3.91 o 
   1  15   7       40.37       39.03      6.02 o 
   2  15   7        3.23        9.21      3.82 o 
   3  15   7        0.96       -3.21      3.97 o 
  -4  16   7        0.26        2.21      3.97 o 
  -3  16   7       98.90       98.21     10.63 o 
  -2  16   7       12.15       10.47      3.81 o 
  -1  16   7       46.57       50.46      4.67 o 
   0  16   7       11.62       11.46      2.35 o 
   1  16   7       23.80       25.64      4.10 o 
   2  16   7        0.78        3.42      5.41 o 
  -3  17   7       24.61       23.43      4.41 o 
  -2  17   7        7.11       14.24      5.01 o 
  -1  17   7        0.01        2.01      3.40 o 
   0  17   7        5.92        3.49      2.55 o 
   1  17   7        0.49        2.21      3.69 o 
   2  17   7       15.97       19.09      6.02 o 
  -3  18   7        0.17        0.00      3.69 o 
  -2  18   7       46.14       50.36      4.67 o 
  -1  18   7        3.81        6.42      4.81 o 
   0  18   7       33.80       32.01      3.07 o 
   1  18   7        1.34        0.18      4.81 o 
   2  18   7        3.43        5.68      4.10 o 
  -3  19   7        5.86        6.90      4.81 o 
  -2  19   7       95.27       91.60      6.22 o 
  -1  19   7       22.10       20.97      3.94 o 
   0  19   7       15.93       16.76      2.72 o 
   1  19   7        5.58        7.50      3.82 o 
  -2  20   7        8.68       -0.20      7.02 o 
  -1  20   7        0.01        3.01      3.40 o 
   0  20   7        1.52        1.35      4.28 o 
   1  20   7       17.07       26.25      4.10 o 
  -2  21   7        0.72        7.31      3.65 o 
  -1  21   7        2.20        0.80      3.69 o 
   0  21   7       17.90       23.85      4.28 o 
  -1  22   7       36.59       37.55      9.22 o 
  -5   0   8        3.02        6.42      6.02 o 
  -4   0   8      161.20      163.68     10.43 o 
  -3   0   8        3.04        6.82      4.01 o 
  -2   0   8        6.60        6.42      4.41 o 
  -1   0   8       65.31       59.36      5.21 o 
   0   0   8       64.48       70.86      4.54 o 
   1   0   8      238.07      229.93     10.83 o 
   2   0   8        7.35        5.21      4.81 o 
   3   0   8      174.06      151.64     10.43 o 
  -5   1   8      115.44      129.27     10.83 o 
  -4   1   8       15.76       25.70      3.54 o 
  -3   1   8      111.08       96.06     11.43 o 
  -2   1   8       74.05       85.04      5.21 o 
  -1   1   8       13.80       18.02      2.97 o 
   0   1   8       39.33       32.34      3.07 o 
   1   1   8      226.85      214.64      7.62 o 
   2   1   8        0.06        5.01      3.12 o 
   3   1   8        0.16        0.00      4.23 o 
  -5   2   8       46.92       49.86      5.81 o 
  -4   2   8        9.22       10.03      3.40 o 
  -3   2   8       74.58       73.40      4.54 o 
  -2   2   8       57.43       50.74      4.39 o 
  -1   2   8        7.95       10.02      4.01 o 
   0   2   8       25.08       24.90      2.35 o 
   1   2   8        5.05        7.63      9.42 o 
   2   2   8        9.17        9.82      3.69 o 
   3   2   8       24.99       18.06      4.25 o 
  -5   3   8        3.57        1.20      3.69 o 
  -4   3   8        1.01        6.20      4.61 o 
  -3   3   8       12.24        9.17      3.41 o 
  -2   3   8      663.42      661.79     18.88 o 
  -1   3   8        3.07        1.93      5.61 o 
   0   3   8      241.90      237.34      4.91 o 
   1   3   8        7.69        5.91      3.25 o 
   2   3   8       29.26       29.20      5.61 o 
   3   3   8       17.90       25.31      6.62 o 
  -5   4   8        1.75        3.49      6.22 o 
  -4   4   8       35.72       46.63      5.39 o 
  -3   4   8        2.60        2.01      3.40 o 
  -2   4   8        7.60       12.12      3.40 o 
  -1   4   8       17.11       14.52      2.97 o 
   0   4   8       89.54       91.07      5.85 o 
   1   4   8       14.82       12.08      3.25 o 
   2   4   8        1.20        6.80      4.61 o 
   3   4   8        8.56       12.70      7.62 o 
  -5   5   8       23.51       35.03     10.03 o 
  -4   5   8       44.80       36.83      7.02 o 
  -3   5   8        1.60       -0.40      4.01 o 
  -2   5   8       37.38       41.28      4.10 o 
  -1   5   8       80.88       88.84     11.83 o 
   0   5   8        7.18        7.26      2.15 o 
   1   5   8       22.29       21.46      3.40 o 
   2   5   8        5.93        2.07      3.54 o 
   3   5   8        0.88        1.74      8.42 o 
  -5   6   8       16.97       26.51      4.10 o 
  -4   6   8        5.65        2.56      5.61 o 
  -3   6   8       87.13       93.21      7.22 o 
  -2   6   8      241.60      244.23     24.08 o 
  -1   6   8      113.32      103.42      5.01 o 
   0   6   8       13.08       10.07      2.19 o 
   1   6   8        1.10        2.21      3.41 o 
   2   6   8        3.59        5.41      3.12 o 
   3   6   8       18.80       14.88      4.10 o 
  -4   7   8       25.17       19.78      4.23 o 
  -3   7   8        9.07        0.85      7.82 o 
  -2   7   8      123.75      123.85      5.67 o 
  -1   7   8        0.10        0.91      2.68 o 
   0   7   8       85.79       83.42      3.51 o 
   1   7   8        8.64       10.23      4.61 o 
   2   7   8        1.18        2.48      3.25 o 
   3   7   8       12.46       10.76      4.05 o 
  -4   8   8       51.86       58.96      5.37 o 
  -3   8   8       25.38       28.46      6.22 o 
  -2   8   8       37.43       37.49      4.10 o 
  -1   8   8       66.08       74.03      7.62 o 
   0   8   8      188.08      197.51      7.01 o 
   1   8   8        0.68        0.69      3.21 o 
   2   8   8        7.54       10.18      3.65 o 
   3   8   8        0.61       -6.16      4.10 o 
  -4   9   8        7.05        7.99      3.82 o 
  -3   9   8      104.49       93.07      5.65 o 
  -2   9   8      100.36      100.88      5.11 o 
  -1   9   8      216.96      212.37     12.24 o 
   0   9   8        1.90        0.97      2.45 o 
   1   9   8        1.18       -4.88      3.25 o 
   2   9   8        2.25        5.18      7.42 o 
   3   9   8        0.01        1.22      3.54 o 
  -4  10   8        0.23        0.56      3.54 o 
  -3  10   8       85.33       75.43      5.24 o 
  -2  10   8       11.13       12.37      4.01 o 
  -1  10   8       15.92       13.75      3.54 o 
   0  10   8       40.84       43.47      3.59 o 
   1  10   8       48.94       50.57      4.80 o 
   2  10   8        1.11        5.93      3.37 o 
   3  10   8        2.82        4.59      3.82 o 
  -4  11   8        0.12       -2.08      3.94 o 
  -3  11   8        0.05       -5.30      3.54 o 
  -2  11   8      201.34      191.97     23.27 o 
  -1  11   8        2.12        0.89      3.25 o 
   0  11   8       96.82       93.68      5.16 o 
   1  11   8        0.82        1.20      3.40 o 
   2  11   8        2.06        4.81      3.69 o 
  -4  12   8        7.00       10.87      4.10 o 
  -3  12   8       13.05       18.55      3.65 o 
  -2  12   8        9.12        6.68      3.82 o 
  -1  12   8       63.72       65.97     15.04 o 
   0  12   8      312.06      310.55     11.47 o 
   1  12   8        5.72       15.64      3.40 o 
   2  12   8        0.03        1.20      4.81 o 
  -4  13   8       22.17       35.54      6.02 o 
  -3  13   8        0.21        3.01      7.82 o 
  -2  13   8       48.08       47.02      7.62 o 
  -1  13   8       30.46       35.39      4.23 o 
   0  13   8        6.58        4.50      2.94 o 
   1  13   8       14.63       13.93      3.82 o 
   2  13   8       21.12       27.39      4.67 o 
  -3  14   8       11.10        9.87      3.94 o 
  -2  14   8       39.41       40.45      4.51 o 
  -1  14   8       14.99       11.79      6.22 o 
   0  14   8       36.11       39.76      3.26 o 
   1  14   8       14.17       20.06      3.97 o 
   2  14   8        1.09       -4.04     11.63 o 
  -3  15   8        0.00        1.66      5.01 o 
  -2  15   8       18.89       13.29      7.62 o 
  -1  15   8       28.20       32.46      4.39 o 
   0  15   8        1.45        0.42      3.53 o 
   1  15   8        6.65       13.62      3.82 o 
   2  15   8       10.51       13.10      3.94 o 
  -3  16   8       58.61       70.94      5.59 o 
  -2  16   8        1.69       -3.01      3.94 o 
  -1  16   8       47.02       46.67     14.64 o 
   0  16   8       23.11       29.16      4.66 o 
   1  16   8        5.82        9.32      4.10 o 
  -3  17   8        0.22        2.92      7.22 o 
  -2  17   8       52.84       50.84      5.08 o 
  -1  17   8       24.20       27.29      4.61 o 
   0  17   8       25.62       18.13      3.30 o 
   1  17   8       89.09       94.25      9.83 o 
  -2  18   8       14.17       18.43      4.39 o 
  -1  18   8       38.45       49.29      4.96 o 
   0  18   8        0.06        2.30      2.53 o 
   1  18   8        0.00        0.20      3.97 o 
  -2  19   8       30.81       33.12      4.82 o 
  -1  19   8        9.26        4.20      6.02 o 
   0  19   8       34.86       37.08      3.44 o 
  -4   1   9        9.93       11.12      3.82 o 
  -3   1   9       58.78       52.90      4.67 o 
  -2   1   9      235.23      225.03     11.03 o 
  -1   1   9       19.96       19.14      3.54 o 
   0   1   9        0.46       -2.35      3.18 o 
   1   1   9       19.95       14.47      4.01 o 
   2   1   9        1.54        5.21      5.21 o 
  -4   2   9        0.12        0.82      5.01 o 
  -3   2   9       72.02       60.54      5.24 o 
  -2   2   9        5.36        4.92      3.54 o 
  -1   2   9       44.60       41.48      4.10 o 
   0   2   9        2.61        3.29      2.10 o 
   1   2   9        4.35       -0.44      3.81 o 
   2   2   9       28.86       22.89      4.54 o 
  -4   3   9        0.35        0.40      3.69 o 
  -3   3   9       16.64       12.00      3.54 o 
  -2   3   9       46.40       42.60      4.67 o 
  -1   3   9       32.75       32.12      3.82 o 
   0   3   9        1.44        0.39      2.39 o 
   1   3   9       15.86       13.84      3.82 o 
   2   3   9        5.30        6.86      4.21 o 
  -4   4   9        0.28       -1.30      4.01 o 
  -3   4   9       38.33       38.83      8.62 o 
  -2   4   9      375.83      373.31     11.24 o 
  -1   4   9        0.03       -0.80      3.12 o 
   0   4   9        2.20        1.90      2.21 o 
   1   4   9        4.62        0.24      6.02 o 
   2   4   9        1.67        1.91      3.65 o 
  -4   5   9       11.13       13.39      6.22 o 
  -3   5   9        0.01       -1.20      3.69 o 
  -2   5   9       56.44       67.82     10.43 o 
  -1   5   9        1.13       -1.59      3.25 o 
   0   5   9       43.13       40.62      3.05 o 
   1   5   9        4.16        7.39      4.01 o 
   2   5   9        0.03       -4.40      5.01 o 
  -4   6   9        3.46       11.54      3.82 o 
  -3   6   9      202.52      198.35     14.84 o 
  -2   6   9       57.30       56.15      5.41 o 
  -1   6   9      110.58      121.87      6.62 o 
   0   6   9        0.28       -3.90      3.18 o 
   1   6   9        3.79        9.06      4.41 o 
   2   6   9        0.37        0.21      4.81 o 
  -4   7   9       14.94       13.51      4.10 o 
  -3   7   9      103.62      104.95      6.38 o 
  -2   7   9       27.93       27.35      3.97 o 
  -1   7   9      175.48      173.83     13.64 o 
   0   7   9        1.74        4.02      2.24 o 
   1   7   9       28.39       27.70      4.67 o 
   2   7   9       14.63       20.45      3.82 o 
  -4   8   9        7.56        5.19      4.23 o 
  -3   8   9       14.34       16.49      4.41 o 
  -2   8   9        0.49        1.60      4.01 o 
  -1   8   9        1.62       -1.02     10.23 o 
   0   8   9       12.23       10.09      3.00 o 
   1   8   9       54.14       51.23     11.03 o 
   2   8   9        3.78        4.16      3.82 o 
  -4   9   9       39.82       43.53      5.24 o 
  -3   9   9        0.00        2.01      3.37 o 
  -2   9   9       16.38       15.46      3.82 o 
  -1   9   9       57.47       67.04      4.80 o 
   0   9   9        9.14       14.94      3.81 o 
   1   9   9        6.88       11.54      3.82 o 
   2   9   9        0.28        0.40      5.61 o 
  -4  10   9       13.32       19.81      4.23 o 
  -3  10   9       21.01       22.20      6.42 o 
  -2  10   9        4.92        1.45      3.94 o 
  -1  10   9       16.20       19.26      3.97 o 
   0  10   9      164.52      157.82      4.91 o 
   1  10   9       22.32       23.51      5.41 o 
   2  10   9       25.94       23.32      4.54 o 
  -3  11   9       21.68       22.94      4.39 o 
  -2  11   9        3.28        2.39      3.47 o 
  -1  11   9        0.64        1.40      5.81 o 
   0  11   9       26.34       31.40      3.30 o 
   1  11   9       48.85       56.48      5.37 o 
   2  11   9       39.60       48.21      5.10 o 
  -3  12   9        4.80        0.39      4.39 o 
  -2  12   9       39.44       31.51      4.80 o 
  -1  12   9       82.03       81.77      5.52 o 
   0  12   9       20.72       28.36      3.61 o 
   1  12   9        5.25        8.79      3.65 o 
  -3  13   9        0.74        1.40      3.97 o 
  -2  13   9        7.54        3.53      4.10 o 
  -1  13   9       85.33       93.21      6.09 o 
   0  13   9      132.55      132.56      5.14 o 
   1  13   9       19.45       20.24      4.39 o 
  -3  14   9       68.10       77.47      5.77 o 
  -2  14   9       12.93       22.12      4.25 o 
  -1  14   9        1.59        5.81      3.97 o 
   0  14   9       25.83       26.36      3.34 o 
   1  14   9       12.94       17.81      4.39 o 
  -2  15   9      115.64      110.93      6.38 o 
  -1  15   9       23.82       19.10      4.67 o 
   0  15   9        0.00       -0.03      3.18 o 
  -2  16   9       18.96       32.30     10.23 o 
  -1  16   9        5.95        7.42      5.01 o 
   0  16   9       26.93       27.92      3.50 o 
  -1  17   9        0.95        6.42      5.61 o 
  -3   0  10        8.61        8.42      6.02 o 
  -2   0  10       32.91       36.49      6.82 o 
  -1   0  10        1.24        4.01      4.41 o 
   0   0  10       41.74       37.29      4.67 o 
   1   0  10        2.37       -7.62      6.02 o 
   2   0  10       81.06       73.40      8.82 o 
  -3   1  10       34.87       45.84      4.54 o 
  -2   1  10       24.73       23.31      4.61 o 
  -1   1  10        0.41        1.07      3.54 o 
   0   1  10        0.30        0.58      2.25 o 
   1   1  10        5.72        3.61      5.61 o 
   2   1  10        2.63        3.74      3.94 o 
  -3   2  10        0.66       -7.50      8.62 o 
  -2   2  10        0.35       -0.09      3.82 o 
  -1   2  10       99.15       98.95      6.24 o 
   0   2  10        0.47        0.57      2.30 o 
   1   2  10        0.07        2.81      5.41 o 
  -3   3  10        0.26        2.53      3.25 o 
  -2   3  10       16.09       25.81     10.23 o 
  -1   3  10       55.02       53.20      4.96 o 
   0   3  10        9.91       13.18      2.66 o 
   1   3  10       50.45       50.67      5.82 o 
  -3   4  10        0.73        0.00      3.69 o 
  -2   4  10       29.06       32.61      4.62 o 
  -1   4  10        9.68       10.68      8.02 o 
   0   4  10        4.79        5.57      2.50 o 
   1   4  10        0.04        4.81      3.69 o 
  -3   5  10       28.77       24.07      4.82 o 
  -2   5  10       17.19       15.93      4.67 o 
  -1   5  10       22.58       19.43      3.94 o 
   0   5  10        2.85        1.48      4.69 o 
   1   5  10        0.39       -2.59      3.65 o 
  -3   6  10        0.49       -3.01      6.22 o 
  -2   6  10       30.77       28.90      4.54 o 
  -1   6  10       30.48       32.92      4.67 o 
   0   6  10       32.62       33.78      3.21 o 
   1   6  10       44.05       44.68      4.96 o 
  -3   7  10        0.95       -0.77      5.61 o 
  -2   7  10        0.34        5.01      3.12 o 
  -1   7  10       70.54       67.93      6.22 o 
   0   7  10        3.74        1.14      2.85 o 
   1   7  10       22.21       30.56      7.62 o 
  -3   8  10       17.55       22.15      7.82 o 
  -2   8  10        1.19       -1.77      3.37 o 
  -1   8  10       73.89       73.37      9.22 o 
   0   8  10        1.49        4.07      2.89 o 
   1   8  10        8.60       14.23      4.41 o 
  -3   9  10       22.13       34.70      4.39 o 
  -2   9  10        8.89       12.96      3.94 o 
  -1   9  10        0.24        8.02      3.97 o 
   0   9  10       67.69       69.58      4.16 o 
   1   9  10       17.20       25.45      7.42 o 
  -2  10  10       40.37       42.72      4.80 o 
  -1  10  10        0.04        7.39      3.94 o 
   0  10  10       43.87       44.70      4.63 o 
  -2  11  10       23.46       21.61      4.21 o 
  -1  11  10       84.67       85.69     14.44 o 
   0  11  10        0.08       -2.60      3.50 o 
  -2  12  10        0.56       -1.60      6.82 o 
  -1  12  10       32.93       28.51      5.24 o 
   0  12  10       12.52       11.30      3.30 o 
  -1  13  10        8.15        9.22      4.81 o 
  -2   1  11       41.07       45.09      5.24 o 
  -1   1  11       72.41       68.33      6.09 o 
   0   1  11        1.14       -0.44      2.65 o 
  -2   2  11       18.47       27.83      4.33 o 
  -1   2  11        6.38        5.61      4.25 o 
   0   2  11        9.05        9.25      3.07 o 
  -2   3  11        8.87        8.96      4.10 o 
  -1   3  11        0.09        3.88      7.02 o 
   0   3  11        8.38        7.45      2.90 o 
  -2   4  11        0.45        7.78      4.01 o 
  -1   4  11       64.16       68.01      5.65 o 
   0   4  11        4.27        5.61      3.53 o 
  -2   5  11       23.84       15.04      5.01 o 
  -1   5  11       29.16       29.07      5.37 o 
  -1   6  11       53.67       52.50      5.37 o 
                                                 
